# Supplementary material for: Metabolic capacities of large “pillotinaceous” spirochetes from termite guts and their placement among ﻿Breznakiellaceae
Source: BMC Biol. 2026 Apr 7;24:96. doi: 10.1186/s12915-026-02591-x (PMC13067680; doi:10.1186/s12915-026-02591-x)
Supplement: Supplementary file 2 — Additional file 2. Supplementary tables S1-S6, S8. Table S1 – Glycoside hydrolase families identified in the genome of Pillotina corrugata. Table S2 – Glycoside hydrolase families identified in the genome of Hollandina grandis. Table S3 – Glycoside hydrolase families identified in the genome of Hollandinoides gharagozlouae. Table S4 – Gene annotation list for Pillotina corrugata. Table S5 – Gene annotation list for Hollandina grandis. Table S6 – Gene annotation list for Hollandinoides gharagozlouae. Table S8 – 16S rRNA gene libraries inspected for the presence of Breznakiellaceae, with the accession numbers for the identified Breznakiellaceae sequences. [file 12915_2026_2591_MOESM2_ESM.xlsx]

## Sheet: Table S1
Table S1: Glycoside hydrolase families identified in the genome of Pillotina corrugata. Proteins with putative secretion signals are marked in bold.
GH Family	Potential activity	EC number	Number of genes	Locus tags
GH1	β-glucosidase	3.2.1.21	1	PilKf_00161
GH2	β-galactosidase β-mannosidase β-glucuronidase	3.2.1.23 3.2.1.25 3.2.1.31	3	PilKf_00521 PilKf_00670 PilKf_00700
GH3	β-glucosidase	3.2.1.21	2	PilKf_00307 PilKf_00843
GH5	Endoglucanase	3.2.1.4	2	PilKf_01335 PilKf_01927
GH10	Endo-1,4-β-xylanase	3.2.1.8	2	PilKf_00788 PilKf_01044
GH13	Neopullulanase Oligo-α-1,6-glucosidase α-amylase	3.2.1.135 3.2.1.10 3.2.1.68	4	PilKf_00548 PilKf_00716 PilKf_00775 PilKf_02098
GH18	Chitinase	3.2.1.14	1	PilKf_02575
GH20	β-hexosaminidase	3.2.1.52	1	PilKf_00127
GH23	Peptidoglycan lytic transglycosylase / peptidoglycan lyase	4.2.2.29	2	PilKf_02060 PilKf_02519
GH26	Mannan endo-1,4-β-mannosidase	3.2.1.78	1	PilKf_00002
GH29	α-L-fucosidase	3.2.1.51	1	PilKf_00829
GH31	α-xylosidase	3.2.1.177	1	PilKf_01612
GH36	α-galactosidase	3.2.1.22	1	PilKf_02002
GH38	α-mannosidase	3.2.1.24	1	PilKf_01138
GH39	Xylan 1,4-β-xylosidase β-galactosidase	3.2.1.37	2	PilKf_01278 PilKf_01571
GH42	β-galactosidase	3.2.1.23	1	PilKf_00558
GH43	Xylan 1,4-β-xylosidase	3.2.1.37	1	PilKf_01274
GH51	α-l-arabinofuranosidase	3.2.1.55	2	PilKf_01029 PilKf_01030
GH57	1,4-α-glucan branching enzyme	2.4.1.18	1	PilKf_00660
GH65	Nigerose phosphorylase	2.4.1.279	1	PilKf_00072
GH67	α-glucuronidase	3.2.1.139	1	PilKf_02291
GH73	endo-β-1,4-N-acetylglucosaminidase	3.2.1.-	1	PilKf_01201
GH77	4-α-glucanotransferase	2.1.1.25	1	PilKf_00898
GH94	Cellobiose phosphorylase N,n'-diacetylchitobiose phosphorylase	2.4.1.20 2.4.1.280	3	PilKf_00496 PilKf_00712 PilKf_02328
GH113	β-mannosidase	3.2.1.25	1	PilKf_00608
GH127	β-L-arabinofuranosidase	3.2.1.185	1	PilKf_01459
GH130	β-1,4-mannooligosaccharide/β-1,4-mannosyl-n-acetylglucosamine phosphorylase 4-o-β-d-mannosyl-d-glucose phosphorylase	2.4.1.319 2.4.1.320 2.4.1.281	2	PilKf_00766 PilKf_02167

## Sheet: Table S2
Table S2: Glycoside hydrolase families identified in the genome of Hollandina grandis. Proteins with putative secretion signals are marked in bold.
GH Family	Potential activity	EC number	Number of genes	Locus tags
GH1	6-phospho-β-glucosidase β-glucosidase	3.2.1.86 3.2.1.21	2	Holit_00057 Holit_02891
GH2	β-galactosidase	3.2.1.23	1	Holit_00594
GH3	β-N-acetylhexosaminidase	3.2.1.52	3	Holit_00950 Holit_01622 Holit_03123
GH4	αa-galacturonidase	3.2.1.67	1	Holit_00394
GH5_48	Chitosanase β-N-acetylhexosaminidase	3.2.1.132 3.2.1.52	1	Holit_03077
GH13	Glycogen debranching enzyme	3.2.1.-	1	Holit_01216
GH16_3	Endo-β-1,3(4)-glucanase / lichenase-laminarinase	3.2.1.6	1	Holit_02876
GH18	Chitinase	3.2.1.14	1	Holit_00234
GH20	β-hexosaminidase	3.2.1.52	1	Holit_02845
GH23	Peptidoglycan lytic transglycosylase / peptidoglycan lyase	4.2.2.29	2	Holit_02025 Holit_02303
GH28	Xylogalacturonan hydrolase	3.2.1.-	2	Holit_03162 Holit_03227
GH43	Endo-β-1,4-xylanase	3.2.1.8	1	Holit_00392
GH57	4-αa-glucanotransferase 1,4-αa-glucan branching enzyme, partial	2.4.1.25 2.4.1.18	2	Holit_00596 Holit_03091
GH73	endo-β-1,4-N-acetylglucosaminidase	3.2.1.-	1	Holit_00165
GH94	Cellobiose phosphorylase Chitobiose phosphorylase	2.4.1.20 2.4.1.280	1	Holit_01792
GH105	Unsaturated rhamnogalacturonyl hydrolase	3.2.1.172	1	Holit_02086
GH130	β-1,4-mannooligosaccharide/β-1,4-mannosyl-n-acetylglucosamine phosphorylase	2.4.1.319 2.4.1.320	1	Holit_01286

## Sheet: Table S3
Table S3: Glycoside hydrolase families identified in the genome of Hollandinoides gharagozlouae. Proteins with putative secretion signals are marked in bold.
GH Family	Potential activity	EC number	Number of genes	Locus tags
GH1	β-glucosidase	3.2.1.21	1	Holrf_00808
GH2	β-galactosidase β-mannosidase	3.2.1.23 3.2.1.25	2	Holrf_01393 Holrf_02997
GH3	xylan exo-β-1,4-xylosidase β-glucosidase β-glucosidase β-n-acetylhexosaminidase	3.2.1.37 3.2.1.- 3.2.1.21 3.2.1.52	4	Holrf_02026 Holrf_02381 Holrf_02557 Holrf_02781
GH4	α-galactosidase Galacturan 1,4-α-galacturonidase	3.2.1.22 3.2.1.67	3	Holrf_00135 Holrf_00512 Holrf_00566
GH10	Endo-1,4-beta-xylanase	3.2.1.8	3	Holrf_00422 Holrf_00455 Holrf_01081
GH13	α-amylase	3.2.1.68	3	Holrf_01143 Holrf_02961 Holrf_03186
GH18	Chitinase	3.2.1.14	2	Holrf_01137 Holrf_01859
GH20	β-hexosaminidase	3.2.1.52	1	Holrf_00317
GH23	Peptidoglycan lytic transglycosylase / peptidoglycan lyase	4.2.2.29	2	Holrf_00469 Holrf_02668
GH26	Mannan endo-1,4-β-mannosidase	3.2.1.78	1	Holrf_00441
GH28	xylogalacturonan endo-α-1,4-galacturonidase	3.2.1.-	1	Holrf_00330
GH29	α-L-fucosidase	3.2.1.51	3	Holrf_00182 Holrf_00771 Holrf_02216
GH30	glucuronoarabinoxylan endo-1,4-β-xylanase	3.2.1.136	2	Holrf_00014 Holrf_00424 Holrf_03207
GH31	α-xylosidase	3.2.1.177	1	Holrf_03090
GH32	sucrose b-2,1-fructosidase	3.2.1.26	1	Holrf_01252
GH38	α-mannosidase	3.2.1.24	1	Holrf_01886
GH43	Xylan 1,4-β-xylosidase	3.2.1.37	1	Holrf_00561
GH51	α-L-arabinofuranosidase	3.2.1.55	1	Holrf_00638
GH57	amylose endo-a-1,4-glucosidase	3.2.1.1	1	Holrf_01100
GH63	α-glucosidase	3.2.1.20	1	Holrf_02947
GH67	α-glucuronidase	3.2.1.139	1	Holrf_01083
GH73	endo-β-1,4-N-acetylglucosaminidase	3.2.1.-	1	Holrf_01925
GH77	4-α-glucanotransferase	2.1.1.25	1	Holrf_01144
GH88	unsaturated-β-glucuronidase	3.2.1.-	1	Holrf_01816
GH105	Unsaturated rhamnogalacturonyl hydrolase	3.2.1.172	1	Holrf_02772
GH113	Mannan endo-1,4-β-mannosidase	3.2.1.78	1	Holrf_00436
GH130	β-1,4-mannooligosaccharide/β-1,4-mannosyl-n-acetylglucosamine phosphorylase	2.4.1.319 2.4.1.320	1	Holrf_00435

## Sheet: Table S4
Table S4: Gene annotation list for Pillotina corrugata
Locus Tag	Predicted gene product	E.C. number	abbrev
PilKf_00001	Hypothetical protein
PilKf_00002	Mannan endo-1,4-beta-mannosidase	3.2.1.78
PilKf_00003	LemA family protein		lemA
PilKf_00004	Hypothetical protein
PilKf_00005	Diphosphate-dependent phosphofructokinase	2.7.1.90	PFP
PilKf_00006	Hypothetical protein
PilKf_00007	Hypothetical protein
PilKf_00008	Valyl-tRNA synthetase	6.1.1.9	valS
PilKf_00009	Hypothetical protein
PilKf_00010	Hypothetical protein
PilKf_00011	Hypothetical protein
PilKf_00012	Hypothetical protein
PilKf_00013	Hypothetical protein
PilKf_00014	P-type Ca2+ transporter type 2C	7.2.2.10	ATP2C
PilKf_00015	Hypothetical protein
PilKf_00016	Hypothetical protein
PilKf_00017	Glycerophosphoryl diester phosphodiesterase	3.1.4.46	ugpQ
PilKf_00018	AGE family epimerase/isomerase
PilKf_00019	Hypothetical protein
PilKf_00020	Hypothetical protein
PilKf_00021	Hypothetical protein
PilKf_00022	Metallo-beta-lactamase family protein
PilKf_00023	Large subunit ribosomal protein L19		rplS
PilKf_00024	TRNA (guanine37-N1)-methyltransferase	2.1.1.228	trmD
PilKf_00025	16S rRNA processing protein RimM		rimM
PilKf_00026	Hypothetical protein
PilKf_00027	Small subunit ribosomal protein S16		rpsP
PilKf_00028	Hypothetical protein
PilKf_00029	Nucleotide-binding protein ExpZ		expZ
PilKf_00030	Hypothetical protein
PilKf_00031	Hypothetical protein
PilKf_00032	Hypothetical protein
PilKf_00033	Hypothetical protein
PilKf_00034	Ribosome small subunit-dependent GTPase A
PilKf_00035	60 kDa chaperonin		groL
PilKf_00036	UDP-N-acetylmuramoyl-L-alanyl-D-glutamate--2,6-diaminopimelate ligase	6.3.2.13	murE
PilKf_00037	Hypothetical protein
PilKf_00038	Hypothetical protein
PilKf_00039	Hypothetical protein
PilKf_00040	Nondiscriminating aspartyl-tRNA synthetase	6.1.1.23	aspS
PilKf_00041	Hypothetical protein
PilKf_00042	DNA repair protein RecO (recombination protein O)		recO
PilKf_00043	Hypothetical protein
PilKf_00044	Alanyl-tRNA synthetase	6.1.1.7	alaS
PilKf_00045	Hypothetical protein
PilKf_00046	Hypothetical protein
PilKf_00047	Hypothetical protein
PilKf_00048	Hypothetical protein
PilKf_00049	Hypothetical protein
PilKf_00050	Hypothetical protein
PilKf_00052	Hypothetical protein
PilKf_00053	Hypothetical protein
PilKf_00054	Phosphoribosyltransferase
PilKf_00055	Hypothetical protein
PilKf_00056	Bifunctional folylpolyglutamate synthase/dihydrofolate synthase	6.3.2.12;6.3.2.17	folC
PilKf_00057	Hypothetical protein
PilKf_00058	Hypothetical protein
PilKf_00059	Methyl-accepting chemotaxis protein		mcp
PilKf_00060	Simple sugar transport system ATP-binding protein	7.5.2.-
PilKf_00061	Hypothetical protein
PilKf_00062	Hypothetical protein
PilKf_00063	NADP-reducing hydrogenase subunit HndD	1.12.1.3	hndD
PilKf_00064	NADP-reducing hydrogenase subunit HndC	1.12.1.3	hndC
PilKf_00065	NADP-reducing hydrogenase subunit HndB	1.12.1.3	hndB
PilKf_00066	Hypothetical protein
PilKf_00067	Hypothetical protein
PilKf_00068	Hypothetical protein
PilKf_00069	Putative aldouronate transport system permease protein		lplB
PilKf_00070	Putative aldouronate transport system permease protein		lplC
PilKf_00071	Putative aldouronate transport system substrate-binding protein		lplA
PilKf_00072	Nigerose phosphorylase	2.4.1.279
PilKf_00073	Hypothetical protein
PilKf_00074	Bifunctional oligoribonuclease and PAP phosphatase NrnA	3.1.13.3;3.1.3.7	nrnA
PilKf_00075	Hypothetical protein
PilKf_00076	Hypothetical protein
PilKf_00077	Hypothetical protein
PilKf_00078	Hypothetical protein
PilKf_00079	Hypothetical protein
PilKf_00080	Hypothetical protein
PilKf_00081	Sialate O-acetylesterase	3.1.1.53
PilKf_00082	Adenine-specific DNA-methyltransferase	2.1.1.72
PilKf_00083	Modification methylase	2.1.1.72	ccrM
PilKf_00084	MATE family efflux transporter
PilKf_00085	Hypothetical protein
PilKf_00086	MerR family transcriptional regulator, aldehyde-responsive regulator		adhR
PilKf_00087	Hypothetical protein
PilKf_00088	2,5-diketo-D-gluconate reductase A	1.1.1.346	dkgA
PilKf_00089	Hypothetical protein
PilKf_00090	Xylose transport system permease protein XylH		XylH
PilKf_00091	Xylose import ATP-binding protein XylG		XylG
PilKf_00092	Multiple sugar-binding periplasmic receptor ChvE		ChvE
PilKf_00093	Hypothetical protein
PilKf_00094	23S rRNA (uridine2552-2'-O)-methyltransferase	2.1.1.166	ftsJ
PilKf_00095	Octaprenyl-diphosphate synthase	2.5.1.90	ispB
PilKf_00096	Hypothetical protein
PilKf_00097	Simple sugar transport system permease protein
PilKf_00098	Flagellar motor switch protein FliG		fliG
PilKf_00099	Hypothetical protein
PilKf_00100	Hypothetical protein
PilKf_00101	Hypothetical protein
PilKf_00102	Hypothetical protein
PilKf_00103	F-type H+-transporting ATPase subunit c		atpE
PilKf_00104	F-type H+-transporting ATPase subunit b		atpF
PilKf_00105	F-type H+-transporting ATPase subunit delta		atpH
PilKf_00106	F-type H+/Na+-transporting ATPase subunit alpha	7.1.2.2;7.2.2.1	atpA
PilKf_00107	Hypothetical protein
PilKf_00108	Hypothetical protein
PilKf_00109	Hypothetical protein
PilKf_00110	TatD DNase family protein	3.1.21.-	tatD
PilKf_00111	Hypothetical protein
PilKf_00112	Chromosome partition protein Smc		smc
PilKf_00113	Hypothetical protein
PilKf_00114	Flagellar biosynthesis protein FlhA		flhA
PilKf_00115	Hypothetical protein
PilKf_00116	F-type H+-transporting ATPase subunit a		atpB
PilKf_00117	Phenylacetate-coenzyme A ligase	6.2.1.30
PilKf_00124	Argininosuccinate synthase	6.3.4.5	argG
PilKf_00125	Methyl-accepting chemotaxis protein		mcp
PilKf_00126	MATE family efflux transporter
PilKf_00127	Beta-hexosaminidase	3.2.1.52
PilKf_00128	Peptide/nickel transport system ATP-binding protein
PilKf_00129	Peptide/nickel transport system permease protein
PilKf_00130	Peptide/nickel transport system permease protein
PilKf_00131	Peptide/nickel transport system permease protein
PilKf_00132	Peptide/nickel transport system substrate-binding protein
PilKf_00133	Hypothetical protein
PilKf_00134	Hypothetical protein
PilKf_00135	Hypothetical protein
PilKf_00136	Hypothetical protein
PilKf_00137	Hypothetical protein
PilKf_00138	Hypothetical protein
PilKf_00139	Hypothetical protein
PilKf_00140	Hypothetical protein
PilKf_00141	Hypothetical protein
PilKf_00142	Putative endonuclease		yraN
PilKf_00143	Hercynine oxygenase	1.14.99.50	egtB
PilKf_00144	Hypothetical protein
PilKf_00145	Hypothetical protein
PilKf_00146	Hypothetical protein
PilKf_00147	MoxR-like ATPase	3.6.3.-	moxR
PilKf_00148	5'-methylthioadenosine/S-adenosylhomocysteine nucleosidase	3.2.2.9
PilKf_00149	3-deoxy-7-phosphoheptulonate synthase	2.5.1.54	aroA
PilKf_00150	Hypothetical protein
PilKf_00151	Hypothetical protein
PilKf_00152	Hypothetical protein
PilKf_00153	Hypothetical protein
PilKf_00154	Hypothetical protein
PilKf_00155	Hypothetical protein
PilKf_00156	Methyl-accepting chemotaxis protein		mcp
PilKf_00157	Hypothetical protein
PilKf_00158	Hypothetical protein
PilKf_00159	Hypothetical protein
PilKf_00160	Hypothetical protein
PilKf_00161	Beta-glucosidase	3.2.1.21	bglB
PilKf_00162	Hypothetical protein
PilKf_00163	Two-component system, NtrC family, nitrogen regulation response regulator NtrX		ntrX
PilKf_00164	Hypothetical protein
PilKf_00165	Phosphate:Na+ symporter
PilKf_00166	Branched-chain amino acid transport system permease protein LivM		livM
PilKf_00167	Branched-chain amino acid transport system ATP-binding protein LivG		livG
PilKf_00168	Branched-chain amino acid transport system ATP-binding protein LivF		livF
PilKf_00169	NAD(P)-dependent alcohol dehydrogenase
PilKf_00170	Hypothetical protein
PilKf_00171	Hypothetical protein
PilKf_00172	Hypothetical protein
PilKf_00173	Hypothetical protein
PilKf_00174	Hypothetical protein
PilKf_00175	Hypothetical protein
PilKf_00176	ATP-dependent helicase/nuclease subunit A	3.1.-.-	addA
PilKf_00177	Preprotein translocase subunit YajC		yajC
PilKf_00178	Hypothetical protein
PilKf_00179	Rubrerythrin-1	1.11.1.1	rbr1
PilKf_00180	Single-strand DNA-binding protein		ssb
PilKf_00181	Single-strand DNA-binding protein		ssb
PilKf_00182	ATP-binding cassette, subfamily B, multidrug efflux pump
PilKf_00183	Cof-type HAD-IIB family hydrolase
PilKf_00184	CBS domain-containing protein
PilKf_00185	Hypothetical protein
PilKf_00186	Hypothetical protein
PilKf_00187	Hypothetical protein
PilKf_00188	Hypothetical protein
PilKf_00189	Methionine--tRNA ligase	6.1.1.10
PilKf_00190	Hypothetical protein
PilKf_00191	Adenine phosphoribosyltransferase	2.4.2.7	apt
PilKf_00192	Hypothetical protein
PilKf_00193	Hypothetical protein
PilKf_00194	23S rRNA pseudouridine2605 synthase	5.4.99.22	rluB
PilKf_00195	Polyribonucleotide nucleotidyltransferase	2.7.7.8
PilKf_00196	30S ribosomal protein S15		rpsO
PilKf_00197	Putative riboflavin biosynthesis protein	2.7.1.26	ribF
PilKf_00204	Hypothetical protein
PilKf_00205	Hypothetical protein
PilKf_00206	Hypothetical protein
PilKf_00207	Asp/Glu/hydantoin racemase
PilKf_00208	Hypothetical protein
PilKf_00209	Cytosine permease		codB
PilKf_00210	Hypothetical protein
PilKf_00211	Hypothetical protein
PilKf_00212	Hypothetical protein
PilKf_00213	Hypothetical protein
PilKf_00214	Hypothetical protein
PilKf_00215	IMP dehydrogenase	1.1.1.205	guaB
PilKf_00216	Cytidine/deoxycytidylate deaminase family protein	3.5.4.12
PilKf_00217	Putative protein YciO		yciO
PilKf_00218	RNA polymerase primary sigma factor		rpoD
PilKf_00219	Hypothetical protein
PilKf_00220	Hypothetical protein
PilKf_00222	Trigger factor		tig
PilKf_00223	ATP-dependent Clp protease, protease subunit	3.4.21.92	CLPP
PilKf_00224	ATP-dependent Clp protease ATP-binding subunit ClpX		CLPX
PilKf_00225	ATP-dependent Lon protease	3.4.21.53	lon
PilKf_00226	Hypothetical protein
PilKf_00227	Small subunit ribosomal protein S21		rpsU
PilKf_00228	Hypothetical protein
PilKf_00229	ATP-dependent 6-phosphofructokinase	2.7.1.11	pfkA
PilKf_00230	Hypothetical protein
PilKf_00231	ABC transporter ATP-binding protein
PilKf_00232	Hypothetical protein
PilKf_00233	Methyl-accepting chemotaxis protein		mcp
PilKf_00234	ABC transporter ATP-binding protein/permease
PilKf_00235	ABC transporter ATP-binding protein/permease
PilKf_00236	2-methoxy-6-polyprenyl-1,4-benzoquinol methylase, mitochondrial	2.1.1.163	COQ5
PilKf_00237	Hypothetical protein
PilKf_00238	Hypothetical protein
PilKf_00239	Flavodoxin
PilKf_00240	Hypothetical protein
PilKf_00241	Aminoglycoside 6-adenylyltransferase	2.7.7.-	aadK
PilKf_00242	Hypothetical protein
PilKf_00243	CDP-diacylglycerol---glycerol-3-phosphate 3-phosphatidyltransferase	2.7.8.5	pgsA
PilKf_00244	Hypothetical protein
PilKf_00245	26 kDa periplasmic immunogenic protein
PilKf_00246	Hydroxypyruvate reductase	1.1.1.81
PilKf_00247	DNA recombination protein RmuC		rmuC
PilKf_00248	Hypothetical protein
PilKf_00249	Hypothetical protein
PilKf_00250	Hypothetical protein
PilKf_00251	MFS transporter
PilKf_00252	Hypothetical protein
PilKf_00253	Hypothetical protein
PilKf_00254	Hypothetical protein
PilKf_00255	Hypothetical protein
PilKf_00256	Glutamate racemase	5.1.1.3	murI
PilKf_00257	Hypothetical protein
PilKf_00258	Hypothetical protein
PilKf_00259	Beta-barrel assembly-enhancing protease	3.4.-.-	bepA
PilKf_00260	Uracil phosphoribosyltransferase	2.4.2.9	upp
PilKf_00261	Hypothetical protein
PilKf_00262	Ktr system potassium uptake protein A		trkA
PilKf_00263	Zinc D-Ala-D-Ala carboxypeptidase	3.4.17.14	vanY
PilKf_00265	Large subunit ribosomal protein L33		rpmG
PilKf_00267	Preprotein translocase subunit SecE		secE
PilKf_00268	Transcription termination/antitermination protein NusG		nusG
PilKf_00269	Large subunit ribosomal protein L11		rplK
PilKf_00270	Large subunit ribosomal protein L1		rplA
PilKf_00271	Large subunit ribosomal protein L10		rplJ
PilKf_00272	Large subunit ribosomal protein L7/L12		rplL
PilKf_00273	DNA-directed RNA polymerase subunit beta	2.7.7.6	rpoB
PilKf_00274	DNA-directed RNA polymerase subunit beta'		rpoC
PilKf_00275	ATP-binding cassette, subfamily B, multidrug efflux pump
PilKf_00276	Hypothetical protein
PilKf_00277	Rrf2 family transcriptional regulator
PilKf_00278	Bifunctional aspartate kinase/homoserine dehydrogenase I	1.1.1.3;2.7.2.4	thrA
PilKf_00279	Hypothetical protein
PilKf_00280	Hypothetical protein
PilKf_00281	Hypothetical protein
PilKf_00282	Hypothetical protein
PilKf_00283	Acetyl-coenzyme A synthetase	6.2.1.1	acsA
PilKf_00284	Hypothetical protein
PilKf_00285	Hypothetical protein
PilKf_00286	Hypothetical protein
PilKf_00287	Hypothetical protein
PilKf_00288	Hypothetical protein
PilKf_00289	Methyl-accepting chemotaxis protein		mcp
PilKf_00290	Methyl-accepting chemotaxis protein		mcp
PilKf_00291	Hypothetical protein
PilKf_00292	Hypothetical protein
PilKf_00293	Hypothetical protein
PilKf_00294	MBL fold metallo-hydrolase
PilKf_00295	Hypothetical protein
PilKf_00297	Lysyl-tRNA synthetase, class I	6.1.1.6	lysK
PilKf_00298	Hypothetical protein
PilKf_00299	Hypothetical protein
PilKf_00300	Hypothetical protein
PilKf_00301	Cell division coordinator CpoB		cpoB
PilKf_00302	Hypothetical protein
PilKf_00303	Hypothetical protein
PilKf_00304	Hypothetical protein
PilKf_00305	Cell division coordinator CpoB		cpoB
PilKf_00306	Cell division coordinator CpoB		cpoB
PilKf_00307	Beta-glucosidase	3.2.1.21	bglX
PilKf_00308	Hypothetical protein
PilKf_00309	Hypothetical protein
PilKf_00310	Cell division coordinator CpoB		cpoB
PilKf_00311	Cell division coordinator CpoB		cpoB
PilKf_00312	Long-chain acyl-CoA synthetase	6.2.1.3
PilKf_00313	AMP-binding protein
PilKf_00314	Hypothetical protein
PilKf_00315	Alanine-synthesizing transaminase	2.6.1.2;2.6.1.66	alaA
PilKf_00316	Uridine kinase	2.7.1.48	udk
PilKf_00317	Hypothetical protein
PilKf_00318	5-formyltetrahydrofolate cyclo-ligase	6.3.3.2	MTHFS
PilKf_00319	Hypothetical protein
PilKf_00320	Cell division coordinator CpoB		cpoB
PilKf_00321	Hypothetical protein
PilKf_00322	Hypothetical protein
PilKf_00323	UDP-N-acetylglucosamine--N-acetylmuramyl-(pentapeptide) pyrophosphoryl-undecaprenol N-acetylglucosamine transferase	2.4.1.227
PilKf_00324	Membrane protein required for colicin V production		cvpA
PilKf_00325	ATP-dependent DNA helicase UvrD/PcrA	5.6.2.4	pcrA
PilKf_00326	Hypothetical protein
PilKf_00327	REP-associated tyrosine transposase		rayT
PilKf_00328	Hypothetical protein
PilKf_00329	Hypothetical protein
PilKf_00330	Hypothetical protein
PilKf_00331	5'-nucleotidase / UDP-sugar diphosphatase	3.1.3.5;3.6.1.45	ushA
PilKf_00332	Elongation factor P		efp
PilKf_00333	Maf family protein
PilKf_00334	Photosystem I assembly protein Ycf3		ycf3
PilKf_00335	Aspartyl-tRNA(Asn)/glutamyl-tRNA(Gln) amidotransferase subunit C	6.3.5.6;6.3.5.7	GATC
PilKf_00336	RnfABCDGE type electron transport complex subunit D		rnfD
PilKf_00337	RnfABCDGE type electron transport complex subunit G		rnfG
PilKf_00338	RnfABCDGE type electron transport complex subunit E		rnfE
PilKf_00339	Hypothetical protein
PilKf_00340	Major outer membrane lipoprotein Lpp		lpp
PilKf_00341	Phosphate starvation-inducible protein PhoH		phoH
PilKf_00342	Cyclic-di-AMP phosphodiesterase PgpH	3.1.4.-	pgpH
PilKf_00343	Carbohydrate ABC transporter permease
PilKf_00344	Sugar ABC transporter permease
PilKf_00345	Extracellular solute-binding protein
PilKf_00346	ABC transporter substrate-binding protein
PilKf_00347	ABC transporter permease
PilKf_00348	Hypothetical protein
PilKf_00349	Hypothetical protein
PilKf_00350	Hypothetical protein
PilKf_00351	Hypothetical protein
PilKf_00352	Hypothetical protein
PilKf_00353	Hypothetical protein
PilKf_00354	Hypothetical protein
PilKf_00355	Hypothetical protein
PilKf_00356	MATE family efflux transporter
PilKf_00357	Hypothetical protein
PilKf_00358	Hypothetical protein
PilKf_00359	Hypothetical protein
PilKf_00360	Hypothetical protein
PilKf_00361	Hypothetical protein
PilKf_00362	Hypothetical protein
PilKf_00363	Hypothetical protein
PilKf_00364	ABC transport system ATP-binding protein
PilKf_00365	ABC transport system permease protein
PilKf_00366	Adenine-specific DNA-methyltransferase	2.1.1.72	yhdJ
PilKf_00367	Hypothetical protein
PilKf_00368	Hypothetical protein
PilKf_00369	Hypothetical protein
PilKf_00370	Hypothetical protein
PilKf_00371	Hypothetical protein
PilKf_00372	Hypothetical protein
PilKf_00373	Glucans biosynthesis protein C	2.1.-.-	mdoC
PilKf_00374	Hypothetical protein
PilKf_00375	Hypothetical protein
PilKf_00376	Hypothetical protein
PilKf_00377	Hypothetical protein
PilKf_00378	Extracellular solute-binding protein
PilKf_00379	NAD(P)-dependent oxidoreductase
PilKf_00380	VOC family protein
PilKf_00381	Cysteine synthase	2.5.1.47	cysK
PilKf_00382	Nitrogenase molybdenum-iron protein beta chain	1.18.6.1	nifK
PilKf_00383	Nitrogenase molybdenum-iron protein alpha chain	1.18.6.1	nifD
PilKf_00384	Hypothetical protein
PilKf_00385	Hypothetical protein
PilKf_00386	DUF4469 domain-containing protein
PilKf_00387	Hypothetical protein
PilKf_00388	Exodeoxyribonuclease III	3.1.11.2	xthA
PilKf_00389	Hypothetical protein
PilKf_00390	(E)-4-hydroxy-3-methylbut-2-enyl-diphosphate synthase	1.17.7.1;1.17.7.3	ispG
PilKf_00391	V/A-type H+/Na+-transporting ATPase subunit K		atpK
PilKf_00392	Hypothetical protein
PilKf_00393	SpoIIIJ-associated protein		jag
PilKf_00394	YidC/Oxa1 family membrane protein insertase		ccfA
PilKf_00395	Ribonuclease P protein component	3.1.26.5	rnpA
PilKf_00396	Large subunit ribosomal protein L34		rpmH
PilKf_00397	Topoisomerase IV subunit A	5.6.2.2	parC
PilKf_00398	DNA replication and repair protein RecF		recF
PilKf_00399	DNA polymerase III subunit beta	2.7.7.7	dnaN
PilKf_00400	Hypothetical protein
PilKf_00401	MATE family, multidrug efflux pump
PilKf_00402	Adaptive-response sensory-kinase SasA	2.7.-.-	sasA
PilKf_00403	2-oxoglutarate ferredoxin oxidoreductase subunit gamma	1.2.7.3	korC
PilKf_00404	2-oxoglutarate/2-oxoacid ferredoxin oxidoreductase subunit beta	1.2.7.3	korB
PilKf_00406	HPr family phosphocarrier protein		ptsH
PilKf_00407	Two-component system, NtrC family, nitrogen regulation sensor histidine kinase NtrY	2.7.13.3	ntrY
PilKf_00408	Thioredoxin reductase (NADPH)	1.8.1.9	trxB
PilKf_00409	Hypothetical protein
PilKf_00410	Peptidyl-tRNA hydrolase, PTH1 family	3.1.1.29	spoVC
PilKf_00411	O-acetylhomoserine (thiol)-lyase	2.5.1.49	metY
PilKf_00412	Hypothetical protein
PilKf_00413	Hypothetical protein
PilKf_00414	Hypothetical protein
PilKf_00415	Hypothetical protein
PilKf_00416	Hypothetical protein
PilKf_00417	Hypothetical protein
PilKf_00418	Hypothetical protein
PilKf_00419	Hypothetical protein
PilKf_00420	Hypothetical protein
PilKf_00421	Glycosyltransferase family 4 protein
PilKf_00422	Hypothetical protein
PilKf_00423	Hypothetical protein
PilKf_00424	Hypothetical protein
PilKf_00425	Methyl-accepting chemotaxis protein		mcp
PilKf_00426	Hypothetical protein
PilKf_00427	Hypothetical protein
PilKf_00428	Hypothetical protein
PilKf_00429	Hypothetical protein
PilKf_00430	Hypothetical protein
PilKf_00431	Hypothetical protein
PilKf_00432	Hypothetical protein
PilKf_00433	Mannose-6-phosphate isomerase	5.3.1.8	manA
PilKf_00434	Hypothetical protein
PilKf_00435	Cell division protein ZapB		zapB
PilKf_00436	Large subunit ribosomal protein L20		rplT
PilKf_00437	Large subunit ribosomal protein L35		rpmI
PilKf_00438	Translation initiation factor IF-3		MTIF3
PilKf_00439	Hemolysin family protein
PilKf_00440	Beta-barrel assembly-enhancing protease	3.4.-.-	bepA
PilKf_00441	Hypothetical protein
PilKf_00442	23S rRNA pseudouridine955/2504/2580 synthase	5.4.99.24	rluC
PilKf_00443	Hypothetical protein
PilKf_00444	Hypothetical protein
PilKf_00445	Hypothetical protein
PilKf_00446	Methyl-accepting chemotaxis protein		mcp
PilKf_00447	Carbamoyl-phosphate synthase large chain		carB
PilKf_00448	Hypothetical protein
PilKf_00449	Hypothetical protein
PilKf_00450	Hypothetical protein
PilKf_00451	Prephenate dehydrogenase	1.3.1.12	tyrA2
PilKf_00452	Hypothetical protein
PilKf_00453	Ferrous iron transport protein B	feoB	feoB
PilKf_00454	Ferrous iron transport protein A	feoA	feoA
PilKf_00455	Hypothetical protein
PilKf_00456	Hypothetical protein
PilKf_00457	Hypothetical protein
PilKf_00458	Tol-Pal system protein TolB		tolB
PilKf_00459	Putative serine/threonine-protein kinase PkwA	2.7.11.1	pkwA
PilKf_00460	Chromosome partition protein Smc		smc
PilKf_00461	Tol-Pal system protein TolB		tolB
PilKf_00462	Hypothetical protein
PilKf_00463	Hypothetical protein
PilKf_00464	Anaerobic ribonucleoside-triphosphate reductase activating protein	1.97.1.4	nrdG
PilKf_00465	Hypothetical protein
PilKf_00466	Hypothetical protein
PilKf_00467	ATP-dependent zinc metalloprotease FtsH	3.4.24.-	ftsH
PilKf_00468	Hypothetical protein
PilKf_00469	ABC-2 type transport system ATP-binding protein
PilKf_00470	ABC-2 type transport system permease protein
PilKf_00471	Adenine deaminase	3.5.4.2	ade
PilKf_00472	ECF RNA polymerase sigma factor SigW		sigW
PilKf_00473	Sugar ABC transporter permease
PilKf_00474	Sugar ABC transporter permease
PilKf_00475	ABC transporter substrate-binding protein
PilKf_00476	Hypothetical protein
PilKf_00477	Hypothetical protein, putative pseudogene
PilKf_00478	Hypothetical protein, putative pseudogene
PilKf_00479	Ion-translocating oxidoreductase complex subunit B	7.-.-.-	rsxB
PilKf_00480	Hypothetical protein
PilKf_00481	Anaerobic ribonucleoside-triphosphate reductase activating protein	1.97.1.4	nrdG
PilKf_00482	Ribonucleoside-triphosphate reductase	1.1.98.6	nrdD
PilKf_00483	NADH pyrophosphatase	3.6.1.22	nudC
PilKf_00484	Amino acid ABC transporter permease
PilKf_00485	ABC transporter substrate-binding protein
PilKf_00486	Elongation factor 4
PilKf_00487	Hypothetical protein
PilKf_00488	Type II pantothenate kinase	2.7.1.33	coaW
PilKf_00489	Hypothetical protein
PilKf_00490	Branched-chain amino acid transport system permease protein		livM
PilKf_00491	4-hydroxymandelate oxidase	1.1.3.46	nocN
PilKf_00492	Hypothetical protein
PilKf_00493	Hypothetical protein
PilKf_00494	Hypothetical protein
PilKf_00495	Hypothetical protein
PilKf_00496	Cellobiose phosphorylase	2.4.1.20
PilKf_00497	Hypothetical protein
PilKf_00498	Beta-barrel assembly-enhancing protease	3.4.-.-	bepA
PilKf_00499	23S rRNA pseudouridine955/2504/2580 synthase	5.4.99.24	rluC
PilKf_00500	Hypothetical protein
PilKf_00501	Hypothetical protein
PilKf_00502	Lipopolysaccharide export system protein LptC		lptC
PilKf_00503	Hypothetical protein
PilKf_00504	Hypothetical protein
PilKf_00505	REP-associated tyrosine transposase		rayT
PilKf_00506	Hypothetical protein
PilKf_00507	Hypothetical protein
PilKf_00508	Hypothetical protein
PilKf_00509	TRNA-cytidine(32) 2-sulfurtransferase	2.8.1.-	ttcA
PilKf_00510	Hypothetical protein
PilKf_00511	FAD-dependent thymidylate synthase	2.1.1.148	thyX
PilKf_00512	Epoxyqueuosine reductase	1.17.99.6	queG
PilKf_00513	Spermidine/putrescine transport system ATP-binding protein	7.6.2.11	potA
PilKf_00514	Spermidine/putrescine transport system permease protein		potB
PilKf_00515	Hypothetical protein
PilKf_00516	Hypothetical protein
PilKf_00517	Hypothetical protein
PilKf_00518	Hypothetical protein
PilKf_00519	Hypothetical protein
PilKf_00520	Chaperone protein DnaJ		dnaJ
PilKf_00521	Beta-galactosidase	3.2.1.23
PilKf_00522	Beta-barrel assembly-enhancing protease	3.4.-.-	bepA
PilKf_00523	Hypothetical protein
PilKf_00524	Hypothetical protein
PilKf_00525	Aspartyl-tRNA(Asn)/glutamyl-tRNA(Gln) amidotransferase subunit B	6.3.5.6;6.3.5.7	PET112
PilKf_00526	Hypothetical protein
PilKf_00527	Hypothetical protein
PilKf_00528	Hypothetical protein
PilKf_00529	Hypothetical protein
PilKf_00530	Glutamate 5-kinase	2.7.2.11	proB
PilKf_00531	PLP dependent protein		PROSC
PilKf_00532	Hypothetical protein
PilKf_00533	Hypothetical protein
PilKf_00534	Acyl-CoA thioester hydrolase	3.1.2.-	ybgC
PilKf_00535	Transcription elongation factor GreA		greA
PilKf_00536	Hypothetical protein
PilKf_00537	Hercynine oxygenase	1.14.99.50	egtB
PilKf_00538	23S rRNA (guanosine2251-2'-O)-methyltransferase	2.1.1.185	rlmB
PilKf_00539	HSP20 family protein		HSP20
PilKf_00541	Hypothetical protein
PilKf_00542	Adenine-specific DNA-methyltransferase	2.1.1.72	mod
PilKf_00543	Hypothetical protein
PilKf_00544	Hypothetical protein
PilKf_00548	Neopullulanase	3.2.1.135
PilKf_00549	Hypothetical protein
PilKf_00550	Methyl-accepting chemotaxis protein		mcp
PilKf_00551	Hypothetical protein
PilKf_00552	VWA domain-containing protein
PilKf_00553	Hypothetical protein
PilKf_00554	Hypothetical protein
PilKf_00555	Hypothetical protein
PilKf_00556	HTH-type transcriptional activator RhaR		rhaR
PilKf_00557	Hypothetical protein
PilKf_00558	Beta-galactosidase	3.2.1.23
PilKf_00559	Hypothetical protein
PilKf_00560	Threonylcarbamoyladenosine tRNA methylthiotransferase MtaB	2.8.4.5	mtaB
PilKf_00561	Hypothetical protein
PilKf_00562	Hypothetical protein
PilKf_00563	Hypothetical protein
PilKf_00564	Hypothetical protein
PilKf_00565	Hypothetical protein
PilKf_00566	Hypothetical protein
PilKf_00567	DTMP kinase	2.7.4.9	tmk
PilKf_00568	Tyrosyl-tRNA synthetase	6.1.1.1	tyrS
PilKf_00569	Hypothetical protein
PilKf_00570	Hypothetical protein
PilKf_00571	Hypothetical protein
PilKf_00572	Hypothetical protein
PilKf_00573	2-dehydropantoate 2-reductase	1.1.1.169	panE
PilKf_00574	Hypothetical protein
PilKf_00575	Hypothetical protein
PilKf_00576	Oligopeptide transport ATP-binding protein OppF		oppF
PilKf_00577	Oligopeptide transport ATP-binding protein OppD		oppD
PilKf_00578	Oligopeptide transport system permease protein		oppC
PilKf_00579	Oligopeptide transport system permease protein OppB		oppB
PilKf_00580	Oligopeptide transport system substrate-binding protein		oppA
PilKf_00581	Hypothetical protein
PilKf_00582	ATP-dependent Lon protease	3.4.21.53	lon
PilKf_00583	Hypothetical protein
PilKf_00584	Hypothetical protein
PilKf_00585	Hypothetical protein
PilKf_00586	Phosphoadenosine phosphosulfate reductase	1.8.4.8	cysH
PilKf_00587	Hypothetical protein
PilKf_00588	Hypothetical protein
PilKf_00589	Hypothetical protein
PilKf_00590	Hypothetical protein
PilKf_00591	Hypothetical protein
PilKf_00592	Hypothetical protein
PilKf_00593	Hypothetical protein
PilKf_00594	Hypothetical protein
PilKf_00595	Hypothetical protein
PilKf_00596	Hypothetical protein
PilKf_00597	Hypothetical protein
PilKf_00598	Tol-Pal system protein TolB		tolB
PilKf_00599	Adaptive-response sensory-kinase SasA	2.7.-.-	sasA
PilKf_00600	Two-component system, OmpR family, phosphate regulon response regulator PhoB		phoB
PilKf_00601	Hypothetical protein
PilKf_00602	Phosphate import ATP-binding protein PstB		pstB
PilKf_00603	Phosphate transport system permease protein		pstA
PilKf_00604	Phosphate transport system permease protein		pstC
PilKf_00605	Phosphate transport system substrate-binding protein		pstS
PilKf_00606	Hypothetical protein
PilKf_00607	Hypothetical protein
PilKf_00608	Beta mannosidase	3.2.1.25
PilKf_00609	Small subunit ribosomal protein S12		rpsL
PilKf_00610	Small subunit ribosomal protein S7		rpsG
PilKf_00611	Elongation factor Tu		TUFM
PilKf_00612	Small subunit ribosomal protein S10		rpsJ
PilKf_00613	Large subunit ribosomal protein L3		rplC
PilKf_00614	Large subunit ribosomal protein L4		rplD
PilKf_00615	Large subunit ribosomal protein L23		rplW
PilKf_00616	Large subunit ribosomal protein L2		rplB
PilKf_00617	Small subunit ribosomal protein S19		rpsS
PilKf_00618	Large subunit ribosomal protein L22		rplV
PilKf_00619	Small subunit ribosomal protein S3		rpsC
PilKf_00620	Large subunit ribosomal protein L16		rplP
PilKf_00621	Large subunit ribosomal protein L29		rpmC
PilKf_00622	Small subunit ribosomal protein S17		rpsQ
PilKf_00623	Large subunit ribosomal protein L14		rplN
PilKf_00624	Large subunit ribosomal protein L24		rplX
PilKf_00625	Large subunit ribosomal protein L5		rplE
PilKf_00626	Small subunit ribosomal protein S14		rpsN
PilKf_00627	Small subunit ribosomal protein S8		rpsH
PilKf_00628	Large subunit ribosomal protein L6		rplF
PilKf_00629	Large subunit ribosomal protein L18		rplR
PilKf_00630	Small subunit ribosomal protein S5		rpsE
PilKf_00631	Large subunit ribosomal protein L30		rpmD
PilKf_00632	Large subunit ribosomal protein L15		rplO
PilKf_00633	Preprotein translocase subunit SecY		secY
PilKf_00634	Small subunit ribosomal protein S13		rpsM
PilKf_00635	Small subunit ribosomal protein S11		rpsK
PilKf_00636	Small subunit ribosomal protein S4		rpsD
PilKf_00637	DNA-directed RNA polymerase subunit alpha	2.7.7.6	rpoA
PilKf_00638	Large subunit ribosomal protein L17		rplQ
PilKf_00639	Hypothetical protein
PilKf_00641	5-amino-6-(5-phospho-D-ribitylamino)uracil phosphatase YcsE	3.1.3.104	ycsE
PilKf_00642	Hypothetical protein
PilKf_00643	Hypothetical protein
PilKf_00644	Phenylalanyl-tRNA synthetase beta chain	6.1.1.20	pheT
PilKf_00645	Cobalamin-binding protein
PilKf_00646	Hypothetical protein
PilKf_00647	ABC transporter ATP-binding protein
PilKf_00648	ABC transporter ATP-binding protein
PilKf_00649	Hypothetical protein
PilKf_00650	Hypothetical protein
PilKf_00651	Hypothetical protein
PilKf_00652	Galactofuranose transport system substrate-binding protein
PilKf_00653	Galactofuranose transport system ATP-binding protein	7.5.2.9
PilKf_00654	Galactofuranose transport system permease protein
PilKf_00655	Galactofuranose transport system permease protein
PilKf_00656	IS200/IS605 family transposase ISNph16
PilKf_00657	Nucleoid-associated protein EbfC		ebfC
PilKf_00658	Recombination protein RecR		recR
PilKf_00659	Hypothetical protein
PilKf_00660	1,4-alpha-glucan branching enzyme	2.4.1.18
PilKf_00661	Hypothetical protein
PilKf_00662	Hypothetical protein
PilKf_00663	Zinc transporter, ZIP family		zupT
PilKf_00664	Hypothetical protein
PilKf_00665	Hypothetical protein
PilKf_00666	Hypothetical protein
PilKf_00667	Hypothetical protein
PilKf_00668	Hypothetical protein
PilKf_00669	Hemolysin family protein
PilKf_00670	Beta-mannosidase	3.2.1.25
PilKf_00671	Hypothetical protein
PilKf_00672	Hypothetical protein
PilKf_00673	Hypothetical protein
PilKf_00674	Hypothetical protein
PilKf_00675	Hypothetical protein
PilKf_00676	Hypothetical protein
PilKf_00677	Hypothetical protein
PilKf_00678	Hypothetical protein
PilKf_00679	Hypothetical protein
PilKf_00680	Hypothetical protein
PilKf_00681	Hypothetical protein
PilKf_00682	ABC transporter permease
PilKf_00683	Hypothetical protein
PilKf_00684	ABC transporter substrate-binding protein
PilKf_00685	ABC transporter ATP-binding protein
PilKf_00686	Hemerythrin
PilKf_00687	Adaptive-response sensory-kinase SasA	2.7.-.-	sasA
PilKf_00688	Cell division coordinator CpoB		cpoB
PilKf_00689	Photosystem I assembly protein Ycf3		ycf3
PilKf_00690	Cell division coordinator CpoB		cpoB
PilKf_00691	Photosystem I assembly protein Ycf3		ycf3
PilKf_00692	Cell division coordinator CpoB		cpoB
PilKf_00693	Cell division coordinator CpoB		cpoB
PilKf_00694	Multiple sugar transport system substrate-binding protein
PilKf_00695	Multiple sugar transport system permease protein
PilKf_00696	Multiple sugar transport system permease protein
PilKf_00697	Hypothetical protein
PilKf_00698	Hypothetical protein
PilKf_00699	Photosystem I assembly protein Ycf3		ycf3
PilKf_00700	Beta-glucuronidase	3.2.1.31
PilKf_00702	ATP-dependent HslUV protease, peptidase subunit HslV	3.4.25.2	clpQ
PilKf_00703	ATP-dependent HslUV protease ATP-binding subunit HslU		hslU
PilKf_00704	16S rRNA (uracil1498-N3)-methyltransferase	2.1.1.193	rsmE
PilKf_00705	Modulator of FtsH protease HflK		hflK
PilKf_00706	Modulator of FtsH protease HflC		hflC
PilKf_00707	Hypothetical protein
PilKf_00708	Hypothetical protein
PilKf_00709	Site-specific DNA-methyltransferase (adenine-specific)	2.1.1.72	E2.1.1.72
PilKf_00710	Hypothetical protein
PilKf_00711	Hypothetical protein
PilKf_00712	N,N'-diacetylchitobiose phosphorylase	2.4.1.280
PilKf_00713	Probable rRNA maturation factor		yqfG
PilKf_00714	TRNA-2-methylthio-N6-dimethylallyladenosine synthase	2.8.4.3	miaB
PilKf_00715	Hypothetical protein
PilKf_00716	Oligo-1,6-glucosidase	3.2.1.10
PilKf_00717	Hypothetical protein
PilKf_00718	Methyl-accepting chemotaxis protein		mcp
PilKf_00719	Methyl-accepting chemotaxis protein		mcp
PilKf_00720	Hypothetical protein
PilKf_00721	Hypothetical protein
PilKf_00722	Small subunit ribosomal protein S1		rpsA
PilKf_00723	Nif-specific regulatory protein		nifA
PilKf_00724	Hypothetical protein
PilKf_00725	Hypothetical protein
PilKf_00726	4-diphosphocytidyl-2-C-methyl-D-erythritol kinase	2.7.1.148	ispE
PilKf_00727	Carbamoyl-phosphate synthase large subunit	6.3.5.5	carB
PilKf_00728	Alpha-2-macroglobulin
PilKf_00729	Hypothetical protein
PilKf_00730	Hypothetical protein
PilKf_00731	Hypothetical protein
PilKf_00732	TRNA nucleotidyltransferase (CCA-adding enzyme)	2.7.7.72;3.1.3.-;3.1.4.-	cca
PilKf_00733	GTPase		der
PilKf_00734	Hypothetical protein
PilKf_00735	Hypothetical protein
PilKf_00736	Hypothetical protein
PilKf_00737	Hypothetical protein
PilKf_00738	Hypothetical protein
PilKf_00739	Hypothetical protein
PilKf_00740	Argininosuccinate lyase	4.3.2.1	argH
PilKf_00741	OmpA family protein
PilKf_00742	LptF/LptG family permease
PilKf_00743	NAD-dependent protein deacetylase	2.3.1.286	cobB
PilKf_00744	Hypothetical protein
PilKf_00745	Hypothetical protein
PilKf_00746	Cytidine deaminase	3.5.4.5	cdd
PilKf_00747	PTS sugar transporter subunit IIA
PilKf_00748	Leucyl/phenylalanyl-tRNA---protein transferase	2.3.2.6	aat
PilKf_00749	Hypothetical protein
PilKf_00750	Hypothetical protein
PilKf_00751	Hypothetical protein
PilKf_00752	Hypothetical protein
PilKf_00753	Hypothetical protein
PilKf_00754	Copper-exporting P-type ATPase	7.2.2.8
PilKf_00755	Adenine-specific DNA-methyltransferase	2.1.1.72	yhdJ
PilKf_00756	Hypothetical protein
PilKf_00757	Hypothetical protein
PilKf_00758	Hypothetical protein
PilKf_00759	MoxR-like ATPase	3.6.3.-	moxR
PilKf_00760	ABC transporter substrate-binding protein
PilKf_00761	Sugar ABC transporter permease
PilKf_00762	Carbohydrate ABC transporter permease
PilKf_00763	Hypothetical protein
PilKf_00764	ATP-dependent Clp protease ATP-binding subunit ClpA		clpA
PilKf_00765	ATP-dependent Clp protease adaptor protein ClpS		clpS
PilKf_00766	Beta-1,4-mannooligosaccharide/beta-1,4-mannosyl-N-acetylglucosamine phosphorylase	2.4.1.319,2.4.1.320
PilKf_00767	ABC transporter permease
PilKf_00768	Transketolase	2.2.1.1	tktA
PilKf_00769	DNA segregation ATPase FtsK/SpoIIIE, S-DNA-T family		spoIIIE
PilKf_00770	Hypothetical protein
PilKf_00771	Hypothetical protein
PilKf_00772	Methyl-accepting chemotaxis protein		mcp
PilKf_00773	Hypothetical protein
PilKf_00774	Hypothetical protein
PilKf_00775	Alpha-amylase
PilKf_00776	Flagellar hook-associated protein 1		flgK
PilKf_00777	DNA adenine methylase	2.1.1.72	dam
PilKf_00778	Inner membrane protein		creD
PilKf_00779	Hypothetical protein
PilKf_00780	ABC transporter ATP-binding protein
PilKf_00781	Uracil permease		uraA
PilKf_00782	Hypothetical protein
PilKf_00783	3',5'-cyclic adenosine monophosphate phosphodiesterase CpdA	3.1.4.53	cpdA
PilKf_00784	Hypothetical protein
PilKf_00785	Hypothetical protein
PilKf_00786	Hypothetical protein
PilKf_00787	Hypothetical protein
PilKf_00788	Endo-1,4-beta-xylanase	3.2.1.8	xynA
PilKf_00789	Hypothetical protein
PilKf_00790	Glutamate-5-semialdehyde dehydrogenase	1.2.1.41	proA
PilKf_00791	Hypothetical protein
PilKf_00792	Hypothetical protein
PilKf_00793	Hypothetical protein
PilKf_00794	Hypothetical protein
PilKf_00795	Hypothetical protein
PilKf_00796	Hypothetical protein
PilKf_00805	Hypothetical protein
PilKf_00806	Ferredoxin/flavodoxin---NADP+ reductase
PilKf_00807	BMP family ABC transporter substrate-binding protein
PilKf_00808	Phosphate acetyltransferase	2.3.1.8	pta
PilKf_00809	Aldo/keto reductase
PilKf_00810	Aldo/keto reductase
PilKf_00811	Hypothetical protein
PilKf_00812	Glutamyl-tRNA(Gln) amidotransferase subunit A	6.3.5.7	gatA
PilKf_00813	RNA 2',3'-cyclic 3'-phosphodiesterase	3.1.4.58	thpR
PilKf_00814	Hypothetical protein
PilKf_00815	Hypothetical protein
PilKf_00816	ATP-binding cassette domain-containing protein
PilKf_00817	ABC transporter permease
PilKf_00818	ABC transporter permease
PilKf_00819	Hypothetical protein
PilKf_00820	Hypothetical protein
PilKf_00821	Site-specific DNA-methyltransferase (adenine-specific)	2.1.1.72	E2.1.1.72
PilKf_00822	Adventurous-gliding motility protein Z		aglZ
PilKf_00823	Hypothetical protein
PilKf_00824	Hypothetical protein
PilKf_00825	Histidine phosphatase family protein
PilKf_00826	Multiple sugar transport system substrate-binding protein
PilKf_00827	Multiple sugar transport system permease protein
PilKf_00828	Multiple sugar transport system permease protein
PilKf_00829	Alpha-L-fucosidase	3.2.1.51
PilKf_00830	Putative aldouronate transport system substrate-binding protein		lplA
PilKf_00831	Putative aldouronate transport system permease protein		lplB
PilKf_00832	Putative aldouronate transport system permease protein		lplC
PilKf_00833	Hypothetical protein
PilKf_00834	Hypothetical protein
PilKf_00835	Hypothetical protein
PilKf_00836	Hypothetical protein
PilKf_00837	Hypothetical protein
PilKf_00838	Hypothetical protein
PilKf_00839	Hypothetical protein
PilKf_00840	Hypothetical protein
PilKf_00841	Methyl-accepting chemotaxis protein		mcp
PilKf_00842	Hypothetical protein
PilKf_00843	Beta-glucosidase	3.2.1.21
PilKf_00844	Hypothetical protein
PilKf_00845	Cyclic di-GMP phosphodiesterase PdeB	3.1.4.-	PdeB
PilKf_00846	Cysteine desulfurase	2.8.1.7
PilKf_00847	Hypothetical protein
PilKf_00848	S-adenosylmethionine:tRNA ribosyltransferase-isomerase	2.4.99.17	queA
PilKf_00849	Leucyl-tRNA synthetase	6.1.1.4	leuS
PilKf_00850	ABC transporter permease
PilKf_00851	Carbohydrate ABC transporter permease
PilKf_00852	Sugar ABC transporter permease
PilKf_00853	Hypothetical protein
PilKf_00854	Hypothetical protein
PilKf_00855	Site-specific DNA-methyltransferase (adenine-specific)	2.1.1.72	E2.1.1.72
PilKf_00856	Chromate transporter		chrA
PilKf_00857	BMP family ABC transporter substrate-binding protein
PilKf_00858	Hypothetical protein
PilKf_00859	RnfABCDGE type electron transport complex subunit C		rnfC
PilKf_00860	RnfABCDGE type electron transport complex subunit D		rnfD
PilKf_00861	Glutamine-hydrolyzing GMP synthase	6.3.5.2	guaA
PilKf_00862	Hypothetical protein
PilKf_00863	Hypothetical protein
PilKf_00864	LacI family DNA-binding transcriptional regulator
PilKf_00865	Putative multiple sugar transport system substrate-binding protein
PilKf_00866	Putative multiple sugar transport system ATP-binding protein	7.5.2.-
PilKf_00867	Putative multiple sugar transport system permease protein
PilKf_00868	Hypothetical protein
PilKf_00869	Polar amino acid transport system substrate-binding protein
PilKf_00870	Hypothetical protein
PilKf_00871	Hypothetical protein
PilKf_00872	Hypothetical protein
PilKf_00873	Hypothetical protein
PilKf_00874	RNA polymerase-associated protein RapA	3.6.4.-	rapA
PilKf_00875	Hypothetical protein
PilKf_00876	Hypothetical protein
PilKf_00877	Hypothetical protein
PilKf_00878	Hydroxyacylglutathione hydrolase	3.1.2.6	gloB
PilKf_00879	AAA family ATPase
PilKf_00880	Nitrogenase iron protein NifH	nifH	nifH
PilKf_00881	Nitrogen fixation protein NifB		nifB
PilKf_00882	Hypothetical protein
PilKf_00883	Hypothetical protein
PilKf_00884	Hypothetical protein
PilKf_00885	Putative ABC transporter ATP-binding protein YbiT		ybiT
PilKf_00886	Oxidoreductase YdhF	1.-.-.-	ydhF
PilKf_00887	TRNA/rRNA methyltransferase	2.1.1.-	lasT
PilKf_00888	Membrane-bound serine protease (ClpP class)		nfeD
PilKf_00889	Large subunit ribosomal protein L31		rpmE
PilKf_00890	Hypothetical protein
PilKf_00891	ATP synthase subunit beta	7.1.2.2
PilKf_00892	ATP synthase subunit epsilon
PilKf_00893	Polar amino acid transport system substrate-binding protein
PilKf_00894	Polar amino acid transport system substrate-binding protein
PilKf_00895	Polar amino acid transport system permease protein
PilKf_00896	Polar amino acid transport system ATP-binding protein
PilKf_00897	Hypothetical protein
PilKf_00898	4-alpha-glucanotransferase	2.1.1.25
PilKf_00899	Gliding motility-associatede transport system auxiliary component		gldG
PilKf_00900	Gliding motility-associated transport system ATP-binding protein		gldA
PilKf_00901	Gliding motility-associated transport system permease protein		gldF
PilKf_00902	Hypothetical protein
PilKf_00903	ATP-dependent Lon protease	3.4.21.53	lon
PilKf_00904	MATE family efflux transporter
PilKf_00905	Hypothetical protein
PilKf_00906	Polysialic acid O-acetyltransferase	2.3.1.136	neuO
PilKf_00907	Hypothetical protein
PilKf_00908	Hypothetical protein
PilKf_00909	Magnesium transporter		corA
PilKf_00910	1-acyl-sn-glycerol-3-phosphate acyltransferase	2.3.1.51	plsC
PilKf_00911	Fused signal recognition particle receptor		ftsY
PilKf_00912	Hypothetical protein
PilKf_00913	Hypothetical protein
PilKf_00914	Hypothetical protein
PilKf_00915	Peptidylprolyl isomerase
PilKf_00916	Hypothetical protein
PilKf_00917	N-acetylglucosaminyldiphosphoundecaprenol N-acetyl-beta-D-mannosaminyltransferase	2.1.1.187
PilKf_00918	Putative hydratase
PilKf_00919	Hypothetical protein
PilKf_00920	Methyl-accepting chemotaxis protein
PilKf_00921	Hypothetical protein
PilKf_00922	Hypothetical protein
PilKf_00923	General stress protein 16O		yocK
PilKf_00924	Ribosomal protein S12 methylthiotransferase	2.8.4.4	rimO
PilKf_00925	Virginiamycin B lyase	4.2.99.-	vgb
PilKf_00926	Hypothetical protein
PilKf_00927	Hypothetical protein
PilKf_00928	Regulatory protein		recX
PilKf_00929	Small subunit ribosomal protein S9		rpsI
PilKf_00930	Large subunit ribosomal protein L13		rplM
PilKf_00931	Hypothetical protein
PilKf_00932	Histidine triad (HIT) family protein	3.9.1.-	hit
PilKf_00933	Hypothetical protein
PilKf_00934	Holo-ACP synthase	2.7.8.7	acpS
PilKf_00935	Flagellar protein FliJ		fliJ
PilKf_00936	1-deoxy-D-xylulose-5-phosphate reductoisomerase	1.1.1.267	dxr
PilKf_00937	Hypothetical protein
PilKf_00938	Hypothetical protein
PilKf_00939	Hypothetical protein
PilKf_00940	Hypothetical protein
PilKf_00941	D-alanine-D-alanine ligase	6.3.2.4	ddl
PilKf_00942	Hypothetical protein
PilKf_00943	RNA polymerase sigma-54 factor		rpoN
PilKf_00944	Ribosome hibernation promoting factor		hpf
PilKf_00945	Hypothetical protein
PilKf_00946	Hypothetical protein
PilKf_00947	DNA polymerase III subunit delta	2.7.7.7	holA
PilKf_00948	TRAP transporter large permease subunit
PilKf_00949	TRAP transporter substrate-binding protein
PilKf_00950	TRAP transporter TatT component family protein
PilKf_00951	Branched-chain amino acid ABC transporter permease		livH
PilKf_00952	Hypothetical protein
PilKf_00953	Hypothetical protein
PilKf_00954	Methyl-accepting chemotaxis protein		mcp
PilKf_00955	Preprotein translocase subunit SecG		secG
PilKf_00956	PTS sugar transporter subunit IIA
PilKf_00957	Hypothetical protein
PilKf_00958	V-type ATPase subunit
PilKf_00959	V/A-type H+/Na+-transporting ATPase subunit I		atpI
PilKf_00960	Methyl-accepting chemotaxis protein		mcp
PilKf_00961	Hypothetical protein
PilKf_00962	Hypothetical protein
PilKf_00963	Hypothetical protein
PilKf_00964	Hypothetical protein
PilKf_00965	Hypothetical protein
PilKf_00966	Hypothetical protein
PilKf_00967	HTH-type transcriptional regulator GltC		gltC
PilKf_00968	Hypothetical protein
PilKf_00969	Lactate racemase	5.1.2.1	larA
PilKf_00970	Adaptive-response sensory-kinase SasA	2.7.-.-	sasA
PilKf_00971	Sensory transduction protein regX3		regX3
PilKf_00972	Hypothetical protein
PilKf_00973	Multidrug resistance protein MdtA		mdtA
PilKf_00974	Hypothetical protein
PilKf_00975	REP-associated tyrosine transposase		rayT
PilKf_00976	Hypothetical protein
PilKf_00977	Multidrug ABC transporter
PilKf_00978	Branched-chain amino acid transport system substrate-binding protein		livK
PilKf_00979	23S rRNA pseudouridine955/2504/2580 synthase	5.4.99.24	rluC
PilKf_00980	TRNA-dihydrouridine synthase B	1.3.1.-	dusB
PilKf_00981	Phosphatidate cytidylyltransferase	2.7.7.41	cdsA
PilKf_00982	Undecaprenyl diphosphate synthase	2.5.1.31	uppS
PilKf_00983	Ribosome recycling factor		RRF
PilKf_00984	Elongation factor Ts		TSFM
PilKf_00985	Small subunit ribosomal protein S2		rpsB
PilKf_00986	Methyl-accepting chemotaxis protein		mcp
PilKf_00988	TatD DNase family protein	3.1.21.-	tatD
PilKf_00989	TRNA threonylcarbamoyladenosine dehydratase		tcdA
PilKf_00990	Putative peptidoglycan lipid II flippase		murJ
PilKf_00991	Hypothetical protein
PilKf_00992	Hypothetical protein
PilKf_00993	Hypothetical protein
PilKf_00994	Hypothetical protein
PilKf_00995	Hypothetical protein
PilKf_00996	Hypothetical protein
PilKf_00997	Hypothetical protein
PilKf_00998	Hypothetical protein
PilKf_00999	DNA adenine methylase	2.1.1.72	dam
PilKf_01000	Hypothetical protein
PilKf_01001	Omega-amidase YafV	3.5.1.3	yafV
PilKf_01002	Hypothetical protein
PilKf_01003	Hypothetical protein
PilKf_01004	Hypothetical protein
PilKf_01005	Hypothetical protein
PilKf_01006	ABC transporter ATP-binding protein
PilKf_01007	Hypothetical protein
PilKf_01008	Hypothetical protein
PilKf_01009	Hypothetical protein
PilKf_01010	Glucans biosynthesis protein C	2.1.-.-	mdoC
PilKf_01011	Antitoxin VapB		vapB
PilKf_01012	TRNA(fMet)-specific endonuclease VapC	3.1.-.-	vapC
PilKf_01013	Hypothetical protein
PilKf_01014	Hypothetical protein
PilKf_01015	Hypothetical protein
PilKf_01016	Hypothetical protein
PilKf_01017	2-isopropylmalate synthase	2.3.3.13	leuA
PilKf_01018	Cell division protease FtsH	3.4.24.-	ftsH
PilKf_01019	Hypothetical protein
PilKf_01020	Branched-chain amino acid aminotransferase	2.6.1.42	ilvE
PilKf_01021	Hypothetical protein
PilKf_01022	Hypothetical protein
PilKf_01023	1-deoxy-D-xylulose-5-phosphate synthase	2.2.1.7	dxs
PilKf_01024	Hypothetical protein
PilKf_01025	L-cystine transport system substrate-binding protein
PilKf_01026	Cystine transport system permease protein
PilKf_01027	Amino acid ABC transporter ATP-binding protein
PilKf_01028	L-serine dehydratase	4.3.1.17	sdaA
PilKf_01029	Alpha-L-arabinofuranosidase	3.2.1.55	abfA
PilKf_01030	Alpha-L-arabinofuranosidase	3.2.1.55	abfA
PilKf_01031	ABC transporter ATP-binding protein
PilKf_01032	ABC transporter ATP-binding protein
PilKf_01033	ABC transporter permease
PilKf_01034	ABC transporter permease
PilKf_01035	ABC transporter substrate-binding protein
PilKf_01036	Site-specific DNA-methyltransferase (adenine-specific)	2.1.1.72	E2.1.1.72
PilKf_01037	Hypothetical protein
PilKf_01038	Hypothetical protein
PilKf_01039	Putative aldouronate transport system permease protein		lplC
PilKf_01040	Putative aldouronate transport system permease protein		lplB
PilKf_01041	Putative aldouronate transport system substrate-binding protein		lplA
PilKf_01042	Hypothetical protein
PilKf_01043	Hypothetical protein
PilKf_01044	Endo-1,4-beta-xylanase	3.2.1.8	xynA
PilKf_01045	Hypothetical protein
PilKf_01046	Hypothetical protein
PilKf_01047	Glutamyl-tRNA synthetase	6.1.1.17	gltX
PilKf_01048	4-hydroxy-tetrahydrodipicolinate synthase	4.3.3.7	dapA
PilKf_01049	4-hydroxy-tetrahydrodipicolinate reductase	1.17.1.8	dapB
PilKf_01050	Chemotaxis protein MotB	motB	motB
PilKf_01051	Chemotaxis protein MotA	motA	motA
PilKf_01052	Flagellar hook protein FlgE		fglE
PilKf_01053	Flagellar hook assembly protein FlgD		fglD
PilKf_01054	Flagellar hook-length control protein FliK		fglK
PilKf_01055	Flagellar protein FlbB		flbB
PilKf_01056	Hypothetical protein
PilKf_01057	Hypothetical protein
PilKf_01058	GntR family transcriptional regulator		ytrA
PilKf_01059	Hypothetical protein
PilKf_01060	TRNA-splicing ligase RtcB (3'-phosphate/5'-hydroxy nucleic acid ligase)	6.5.1.8	rtcB
PilKf_01061	Hypothetical protein
PilKf_01062	Hypothetical protein
PilKf_01063	Peptide chain release factor 1		MRF1
PilKf_01064	Release factor glutamine methyltransferase	2.1.1.297	HEMK
PilKf_01065	Two-component system, chemotaxis family, protein-glutamate methylesterase/glutaminase	3.1.1.61;3.5.1.44	cheB
PilKf_01066	Chemotaxis protein methyltransferase CheR	2.1.1.80	cheR
PilKf_01067	M23 family metallopeptidase
PilKf_01068	Hypothetical protein
PilKf_01069	DUF327 family protein
PilKf_01070	Hypothetical protein
PilKf_01071	Acetyl-coenzyme A synthetase	6.2.1.1	acsA
PilKf_01072	DUF3798 domain-containing protein
PilKf_01073	GNAT family N-acetyltransferase
PilKf_01074	Hypothetical protein
PilKf_01075	Molecular chaperone HtpG		htpG
PilKf_01076	FKBP-type peptidyl-prolyl cis-trans isomerase FklB	5.2.1.8	fklB
PilKf_01077	FKBP-type peptidyl-prolyl cis-trans isomerase FkpA	5.2.1.8	fkpA
PilKf_01078	Aerobic carbon-monoxide dehydrogenase small subunit	1.2.5.3	coxS
PilKf_01079	Hypothetical protein
PilKf_01080	Preprotein translocase subunit SecD		secD
PilKf_01081	Preprotein translocase subunit SecF		secF
PilKf_01082	4-hydroxy-3-methylbut-2-en-1-yl diphosphate reductase	1.17.7.4	lytB
PilKf_01083	Hypothetical protein
PilKf_01084	Polysialic acid O-acetyltransferase	2.3.1.136	neuO
PilKf_01085	Hypothetical protein
PilKf_01086	Oxaloacetate decarboxylase gamma chain	7.2.4.2	oadG
PilKf_01087	Oxaloacetate decarboxylase alpha chain	7.2.4.2	oadA
PilKf_01088	Sodium ion-translocating decarboxylase subunit beta	7.2.4.1	oadB
PilKf_01089	Hypothetical protein
PilKf_01090	Hypothetical protein
PilKf_01091	Hypothetical protein
PilKf_01092	Hypothetical protein
PilKf_01093	N-6 DNA methylase
PilKf_01094	UDP-N-acetylmuramoylalanine--D-glutamate ligase	6.3.2.9	murD
PilKf_01095	DNA topoisomerase I	5.6.2.1	topA
PilKf_01096	Hypothetical protein
PilKf_01097	Hypothetical protein
PilKf_01098	Outer membrane protein A		ompA
PilKf_01099	GTP cyclohydrolase 1 type 2
PilKf_01100	Signal peptidase II	3.4.23.36	lspA
PilKf_01101	Hypothetical protein
PilKf_01102	ABC transporter permease
PilKf_01103	Ribonuclease HI	3.1.26.4	RNASEH1
PilKf_01104	Chaperonin GroES		HSPE1
PilKf_01105	Outer membrane protein assembly factor BamD		bamD
PilKf_01106	Queuine tRNA-ribosyltransferase	2.4.2.29	tgt
PilKf_01107	Hypothetical protein
PilKf_01108	Threonine synthase	4.2.3.1	thrC
PilKf_01109	Hypothetical protein
PilKf_01110	Hypothetical protein
PilKf_01111	Hypothetical protein
PilKf_01112	Hypothetical protein
PilKf_01113	Hypothetical protein
PilKf_01114	Hypothetical protein
PilKf_01116	Hypothetical protein
PilKf_01117	Hypothetical protein
PilKf_01118	Hypothetical protein
PilKf_01119	Hypothetical protein
PilKf_01120	Hypothetical protein
PilKf_01121	Hypothetical protein
PilKf_01122	Hypothetical protein
PilKf_01123	ATP-dependent Clp protease ATP-binding subunit ClpB
PilKf_01124	23S rRNA pseudouridine1911/1915/1917 synthase	5.4.99.23	rluD
PilKf_01125	Hypothetical protein
PilKf_01126	Protein deglycase	3.5.1.124	thiJ
PilKf_01127	Methyl-accepting chemotaxis protein		mcp
PilKf_01128	Methyl-accepting chemotaxis protein		mcp
PilKf_01129	Methyl-accepting chemotaxis protein		mcp
PilKf_01130	Hypothetical protein
PilKf_01131	Methyl-accepting chemotaxis protein		mcp
PilKf_01132	Hypothetical protein
PilKf_01133	Hypothetical protein
PilKf_01134	Hypothetical protein
PilKf_01135	Hypothetical protein
PilKf_01136	Hypothetical protein
PilKf_01137	Hypothetical protein
PilKf_01138	Alpha-mannosidase	3.2.1.24
PilKf_01139	Hypothetical protein
PilKf_01140	Regulatory protein AtoC		atoC
PilKf_01141	Isoleucyl-tRNA synthetase	6.1.1.5	ileS
PilKf_01142	Hypothetical protein
PilKf_01143	Ion-translocating oxidoreductase complex subunit B	7.-.-.-	rsxB
PilKf_01144	Hypothetical protein
PilKf_01145	Hypothetical protein
PilKf_01146	Hypothetical protein
PilKf_01147	Hypothetical protein
PilKf_01148	Hypothetical protein
PilKf_01149	3',5'-nucleoside bisphosphate phosphatase	3.1.3.97	E3.1.3.97
PilKf_01150	Carbohydrate ABC transporter permease
PilKf_01151	ABC transporter permease
PilKf_01152	Hypothetical protein
PilKf_01153	Hypothetical protein
PilKf_01154	Proline--tRNA ligase	6.1.1.15	proS
PilKf_01155	RNA methyltransferase, TrmH family	2.1.1.-	trmG
PilKf_01156	Hypothetical protein
PilKf_01157	Hypothetical protein
PilKf_01158	Hypothetical protein
PilKf_01159	Hypothetical protein
PilKf_01160	Transposase
PilKf_01161	Hypothetical protein
PilKf_01162	Isocitrate dehydrogenase	1.1.1.42
PilKf_01163	Hemerythrin
PilKf_01164	Hemerythrin
PilKf_01165	Microcin C transport system permease protein
PilKf_01166	Hydrophobic/amphiphilic exporter-1 (mainly G- bacteria), HAE1 family		TC.HAE1
PilKf_01167	Lipoprotein-releasing system permease protein		lolC
PilKf_01168	Lipoprotein-releasing system ATP-binding protein	7.6.2.-	lolD
PilKf_01169	Hypothetical protein
PilKf_01171	2-dehydro-3-deoxygluconokinase	2.7.1.45	kdgK
PilKf_01172	2-dehydro-3-deoxyphosphogluconate aldolase / (4S)-4-hydroxy-2-oxoglutarate aldolase	4.1.2.14;4.1.3.42	eda
PilKf_01173	Energy-coupling factor transport system permease protein		ecfT
PilKf_01174	Energy-coupling factor ABC transporter ATP-binding protein
PilKf_01175	Hypothetical protein
PilKf_01176	Hypothetical protein
PilKf_01177	Transcription antitermination protein NusB		nusB
PilKf_01178	SurA N-terminal domain-containing protein
PilKf_01179	SurA N-terminal domain-containing protein
PilKf_01180	Presequence protease	3.4.24.-	CYM1
PilKf_01181	Hypothetical protein
PilKf_01182	Hypothetical protein
PilKf_01183	glutamate synthase large subunit	1.4.1.13	gltB
PilKf_01184	Hypothetical protein
PilKf_01185	Hypothetical protein
PilKf_01186	Hypothetical protein
PilKf_01187	Glyoxylase I family protein		yaeR
PilKf_01188	MATE family efflux transporter
PilKf_01189	Cystathionine beta-lyase	4.4.1.13	metC
PilKf_01190	PLP-dependent aspartate aminotransferase family protein
PilKf_01191	Amino acid ABC transporter substrate-binding protein
PilKf_01192	Amino acid ABC transporter substrate-binding protein
PilKf_01193	Amino acid ABC transporter permease
PilKf_01194	Amino acid ABC transporter ATP-binding protein
PilKf_01195	Hypothetical protein
PilKf_01196	Excinuclease ABC subunit B		uvrB
PilKf_01197	Transcription-repair coupling factor (superfamily II helicase)	5.6.2.4	mfd
PilKf_01198	Hypothetical protein
PilKf_01200	Hypothetical protein
PilKf_01201	Glucosaminidase domain-containing protein
PilKf_01202	TrpR family transcriptional regulator, trp operon repressor		trpR
PilKf_01203	Penicillin-binding protein
PilKf_01204	Thiamine pyrophosphokinase	2.7.6.2	thiN
PilKf_01205	ABC transporter ATP-binding protein
PilKf_01206	Hypothetical protein
PilKf_01207	Hypothetical protein
PilKf_01208	DNA repair protein RecN (Recombination protein N)		recN
PilKf_01209	NAD+ kinase	2.7.1.23	nadK
PilKf_01210	Purine-binding chemotaxis protein CheW		cheW
PilKf_01211	IS200/IS605 family transposase ISHut2
PilKf_01212	Hypothetical protein
PilKf_01213	Hypothetical protein
PilKf_01214	Hypothetical protein
PilKf_01215	Hypothetical protein
PilKf_01216	Hypothetical protein
PilKf_01217	DNA ligase (NAD+)	6.5.1.2	ligB
PilKf_01218	Hypothetical protein
PilKf_01219	Hypothetical protein
PilKf_01220	Phosphoenolpyruvate-protein phosphotransferase (PTS system enzyme I)	2.7.3.9	ptsI
PilKf_01221	Small subunit ribosomal protein S6		rpsF
PilKf_01222	Single-strand DNA-binding protein		ssb
PilKf_01223	Small subunit ribosomal protein S18		rpsR
PilKf_01224	Large subunit ribosomal protein L9		rplI
PilKf_01225	Replicative DNA helicase	5.6.2.3	dnaB
PilKf_01226	AI-2E family transporter
PilKf_01227	Lipopolysaccharide assembly protein B		lapB
PilKf_01228	Hypothetical protein
PilKf_01229	Putative acetyltransferase OgpAT	2.3.-.-
PilKf_01230	Sugar ABC transporter permease
PilKf_01231	Sugar ABC transporter permease
PilKf_01232	ABC transporter substrate-binding protein
PilKf_01233	Hypothetical protein
PilKf_01234	ABC transporter substrate-binding protein
PilKf_01235	ATP-dependent DNA helicase RecQ	5.6.2.4	recQ
PilKf_01236	Ubiquinone biosynthesis O-methyltransferase, mitochondrial	2.1.1.222	COQ3
PilKf_01237	Spore coat polysaccharide biosynthesis protein SpsF		spsF
PilKf_01238	Hypothetical protein
PilKf_01239	L-threonylcarbamoyladenylate synthase	2.7.7.87	YRDC
PilKf_01240	Oligopeptide transport system permease protein
PilKf_01241	Serine-type D-Ala-D-Ala carboxypeptidase (penicillin-binding protein 5/6)	3.4.16.4	dacD
PilKf_01242	Hypothetical protein
PilKf_01243	Hypothetical protein
PilKf_01244	Hypothetical protein
PilKf_01245	Hypothetical protein
PilKf_01246	DNA polymerase III subunit gamma/tau	2.7.7.7	dnaX
PilKf_01247	Hypothetical protein
PilKf_01248	Hypothetical protein
PilKf_01249	Hypothetical protein
PilKf_01250	Hypothetical protein
PilKf_01251	Hypothetical protein
PilKf_01252	Hypothetical protein
PilKf_01253	Hypothetical protein
PilKf_01254	GTP pyrophosphokinase family protein, putative pseudogene
PilKf_01255	Hypothetical protein
PilKf_01256	Methyl-accepting chemotaxis protein		mcp
PilKf_01257	Hypothetical protein
PilKf_01258	Hypothetical protein
PilKf_01259	Hypothetical protein
PilKf_01260	Hypothetical protein
PilKf_01261	Hypothetical protein
PilKf_01262	Glutathione peroxidase	1.11.1.9	bsaA
PilKf_01263	Hypothetical protein
PilKf_01264	Hypothetical protein
PilKf_01265	Hypothetical protein
PilKf_01266	Hypothetical protein
PilKf_01267	Hypothetical protein
PilKf_01268	Hypothetical protein
PilKf_01269	Hypothetical protein
PilKf_01270	Hypothetical protein
PilKf_01271	Hypothetical protein
PilKf_01272	Hypothetical protein
PilKf_01273	Hypothetical protein
PilKf_01274	Xylan 1,4-beta-xylosidase	3.2.1.37	xynB
PilKf_01275	Multiple sugar transport system permease protein
PilKf_01276	Multiple sugar transport system permease protein
PilKf_01277	Multiple sugar transport system substrate-binding protein
PilKf_01278	Xylan 1,4-beta-xylosidase	3.2.1.37
PilKf_01279	Hypothetical protein
PilKf_01280	Methyl-accepting chemotaxis protein		mcp
PilKf_01281	GNAT family N-acetyltransferase
PilKf_01282	Hypothetical protein
PilKf_01283	Hypothetical protein
PilKf_01284	Hemolysin family protein
PilKf_01285	Hypothetical protein
PilKf_01286	Hypothetical protein
PilKf_01287	Hypothetical protein
PilKf_01288	Hypothetical protein
PilKf_01289	Aspartate racemase	5.1.1.13	racD
PilKf_01290	Hypothetical protein
PilKf_01291	Hypothetical protein
PilKf_01292	Hypothetical protein
PilKf_01293	Modification methylase DpnIIB	2.1.1.72	dpnA
PilKf_01294	Hypothetical protein
PilKf_01295	Hypothetical protein
PilKf_01296	Hypothetical protein
PilKf_01297	Hypothetical protein
PilKf_01298	Hypothetical protein
PilKf_01299	Hypothetical protein
PilKf_01300	Hypothetical protein
PilKf_01301	Hypothetical protein
PilKf_01302	Hypothetical protein
PilKf_01303	Hypothetical protein
PilKf_01304	Hypothetical protein
PilKf_01305	Hypothetical protein
PilKf_01306	Hypothetical protein
PilKf_01307	Substrate-binding domain-containing protein
PilKf_01308	Methyl-accepting chemotaxis protein		mcp
PilKf_01309	Hypothetical protein
PilKf_01310	Penicillin-binding protein 2	3.4.16.4	mrdA
PilKf_01311	Hypothetical protein
PilKf_01312	Hypothetical protein
PilKf_01313	Hypothetical protein
PilKf_01314	MotA/TolQ/ExbB proton channel family protein
PilKf_01315	DNA repair protein RadC		radC
PilKf_01316	Autotransporter adhesin UpaG		upaG
PilKf_01317	Indolepyruvate ferredoxin oxidoreductase, alpha subunit	1.2.7.8	iorA
PilKf_01318	Hypothetical protein
PilKf_01319	PTS sugar transporter subunit IIA
PilKf_01320	3-deoxy-7-phosphoheptulonate synthase	2.5.1.54	aroF
PilKf_01321	Elongation factor P--(R)-beta-lysine ligase	6.3.1.-	poxA
PilKf_01322	Hypothetical protein
PilKf_01324	Hypothetical protein
PilKf_01325	RnfABCDGE type electron transport complex subunit B	7.1.1.11;7.2.1.2	rnfB
PilKf_01326	Flagellar secretion chaperone FliS		fliS
PilKf_01327	Hypothetical protein
PilKf_01328	Acyl-CoA thioester hydrolase	3.1.2.-	ybgC
PilKf_01329	F-type H+-transporting ATPase subunit gamma		atpG
PilKf_01330	Hypothetical protein
PilKf_01331	Hypothetical protein
PilKf_01332	Hypothetical protein
PilKf_01333	Hypothetical protein
PilKf_01334	Phosphoglucomutase	5.4.2.2	pgm
PilKf_01335	Endoglucanase	3.2.1.4
PilKf_01336	Hypothetical protein
PilKf_01337	Hypothetical protein
PilKf_01338	Hypothetical protein
PilKf_01339	Hypothetical protein
PilKf_01340	Elongation factor G		EFG
PilKf_01341	Trk/ktr system potassium uptake protein
PilKf_01342	Cyclic di-GMP phosphodiesterase	3.1.4.-
PilKf_01343	Hypothetical protein
PilKf_01344	UDP-N-acetylglucosamine 1-carboxyvinyltransferase	2.5.1.7	murA
PilKf_01345	Hypothetical protein
PilKf_01346	class II fructose-1,6-bisphosphate aldolase	4.1.2.13	FBA
PilKf_01347	Methyl-accepting chemotaxis protein		mcp
PilKf_01348	Hypothetical protein
PilKf_01349	Hypothetical protein
PilKf_01350	Hypothetical protein
PilKf_01351	DNA mismatch repair protein MutS2		mutS2
PilKf_01352	Hypothetical protein
PilKf_01353	Putative pyruvate formate lyase activating enzyme	1.97.1.4	pflX
PilKf_01354	Beta-barrel assembly-enhancing protease	3.4.-.-	bepA
PilKf_01355	16S rRNA (adenine1518-N6/adenine1519-N6)-dimethyltransferase	2.1.1.182	ksgA
PilKf_01356	Carbohydrate ABC transporter permease
PilKf_01357	Sugar ABC transporter permease
PilKf_01358	Extracellular solute-binding protein
PilKf_01359	Hypothetical protein
PilKf_01360	Hypothetical protein
PilKf_01361	Hypothetical protein
PilKf_01362	Galactitol 2-dehydrogenase	1.1.1.16	gdh
PilKf_01363	Sugar ABC transporter substrate-binding protein
PilKf_01364	ABC transporter permease
PilKf_01365	Sugar ABC transporter ATP-binding protein
PilKf_01366	Lipopolysaccharide export system protein LptA		lptA
PilKf_01367	Lipopolysaccharide export system ATP-binding protein	7.5.2.5	lptB
PilKf_01368	Hypothetical protein
PilKf_01369	Flagellar biosynthesis protein FlhB		flhB
PilKf_01370	ATP-dependent DNA helicase RecG	5.6.2.4	recG
PilKf_01371	YggT family protein		yggT
PilKf_01372	Biotin--[acetyl-CoA-carboxylase] ligase	6.3.4.15	birA
PilKf_01373	Hypothetical protein
PilKf_01374	UDP-N-acetylmuramate--alanine ligase	6.3.2.8	murC
PilKf_01375	Hypothetical protein
PilKf_01376	Hypothetical protein
PilKf_01377	Sodium/proline symporter		putP
PilKf_01378	Flagellar biosynthesis protein FliQ		fliQ
PilKf_01379	Flagellar biosynthesis protein FliP		fliP
PilKf_01380	Flagellar protein FliO/FliZ		fliO
PilKf_01381	Flagellar motor switch protein FliN		fliN
PilKf_01382	Flagellar motor switch protein FliM		fliM
PilKf_01383	Flagellar protein FliL		fliL
PilKf_01384	Hypothetical protein
PilKf_01385	Hypothetical protein
PilKf_01386	Hypothetical protein
PilKf_01387	Hypothetical protein
PilKf_01388	Ribose 5-phosphate isomerase A	5.3.1.6	rpiA
PilKf_01389	Hypothetical protein
PilKf_01390	TerD family protein
PilKf_01391	TerD family protein
PilKf_01392	TerD family protein
PilKf_01393	[FeFe] hydrogenase maturase subunit HydE		HydE
PilKf_01394	Hypothetical protein
PilKf_01395	Hypothetical protein
PilKf_01396	Hypothetical protein
PilKf_01397	Hypothetical protein
PilKf_01398	Acetate kinase	2.7.2.1	ackA
PilKf_01399	Acetolactate synthase I/III small subunit	2.2.1.6	ilvH
PilKf_01400	Carbohydrate kinase
PilKf_01401	Oligopeptide transport system substrate-binding protein
PilKf_01402	Oligopeptide transport system permease protein
PilKf_01403	Oligopeptide transport system permease protein
PilKf_01404	Oligopeptide transport ATP-binding protein OppF
PilKf_01405	Oligopeptide transport ATP-binding protein OppF
PilKf_01406	Signal peptidase II	3.4.23.36	lspA
PilKf_01407	Sensor histidine kinase RcsC	2.7.13.3	rcsC
PilKf_01408	Putative lipid kinase	2.7.1.-
PilKf_01409	Phosphate regulon transcriptional regulatory protein PhoB		phoB
PilKf_01410	ATP-dependent Clp protease, protease subunit	3.4.21.92	CLPP
PilKf_01411	Hypothetical protein
PilKf_01412	Hypothetical protein
PilKf_01413	Glucose-6-phosphate isomerase	5.3.1.9	GPI
PilKf_01414	Glycerol kinase	2.7.1.30	glpK
PilKf_01415	Leucine-rich repeat domain-containing protein
PilKf_01416	chitobiase/beta-hexosaminidase C-terminal domain-containing protein
PilKf_01417	Leucine-rich repeat domain-containing protein
PilKf_01418	Hypothetical protein
PilKf_01419	Hypothetical protein
PilKf_01420	DNA polymerase III
PilKf_01421	V-type ATP synthase alpha chain		atpA
PilKf_01422	ABC transporter ATP-binding protein
PilKf_01423	Ldh family oxidoreductase
PilKf_01424	ABC transporter permease
PilKf_01425	Hypothetical protein
PilKf_01426	Hypothetical protein
PilKf_01427	Hypothetical protein
PilKf_01428	Hypothetical protein
PilKf_01429	Topoisomerase IV subunit B	5.6.2.2	parE
PilKf_01430	Autotransporter adhesin BpaC		bpaC
PilKf_01431	Hypothetical protein
PilKf_01432	Hypothetical protein
PilKf_01433	Hypothetical protein
PilKf_01434	Outer membrane lipoprotein carrier protein LolA
PilKf_01435	2-oxoglutarate ferredoxin oxidoreductase subunit delta	1.2.7.3	korD
PilKf_01436	2-oxoglutarate/2-oxoacid ferredoxin oxidoreductase subunit alpha	1.2.7.3	korA
PilKf_01437	Translation initiation factor IF-1		infA
PilKf_01438	Endonuclease MutS2	3.1.-.-	mutS2
PilKf_01439	Uridylate kinase	2.7.4.22	pyrH
PilKf_01440	Hypothetical protein
PilKf_01441	Hypothetical protein
PilKf_01442	Hypothetical protein
PilKf_01443	RNA polymerase sigma-70 factor, ECF subfamily		rpoE
PilKf_01444	Hypothetical protein
PilKf_01446	Large subunit ribosomal protein L25		rplY
PilKf_01447	TRNA(Ile)-lysidine synthase	6.3.4.19	tilS
PilKf_01448	Iron-containing alcohol dehydrogenase	1.1.1.-	adh2
PilKf_01449	Hypothetical protein
PilKf_01450	Tol-Pal system protein TolB		tolB
PilKf_01451	Putative serine/threonine-protein kinase PkwA	2.7.11.1	pkwA
PilKf_01452	Hypothetical protein
PilKf_01453	Hypothetical protein
PilKf_01454	HTH-type transcriptional activator RhaS		rhaS
PilKf_01455	Hypothetical protein
PilKf_01456	Multiple sugar transport system substrate-binding protein
PilKf_01457	Multiple sugar transport system permease protein
PilKf_01458	Multiple sugar transport system permease protein
PilKf_01459	Glycoside hydrolase family 127 protein	3.2.1.185
PilKf_01460	Hypothetical protein
PilKf_01461	Hypothetical protein
PilKf_01462	Hypothetical protein
PilKf_01463	Hypothetical protein
PilKf_01464	Hypothetical protein
PilKf_01465	Hypothetical protein
PilKf_01466	Hypothetical protein
PilKf_01467	Hypothetical protein
PilKf_01468	Hypothetical protein
PilKf_01469	Hypothetical protein
PilKf_01470	Hypothetical protein
PilKf_01471	Hypothetical protein
PilKf_01472	Hypothetical protein
PilKf_01473	Hypothetical protein
PilKf_01474	Hypothetical protein
PilKf_01475	Hypothetical protein
PilKf_01476	Hypothetical protein
PilKf_01477	Hypothetical protein
PilKf_01478	Hypothetical protein
PilKf_01479	Hypothetical protein
PilKf_01480	Hypothetical protein
PilKf_01481	Glutamate N-acetyltransferase / amino-acid N-acetyltransferase	2.3.1.1;2.3.1.35	argJ
PilKf_01482	Acetylglutamate kinase	2.7.2.8	argB
PilKf_01483	Hypothetical protein
PilKf_01484	Hypothetical protein
PilKf_01485	Hypothetical protein
PilKf_01486	Hypothetical protein
PilKf_01487	Ornithine carbamoyltransferase	2.1.3.3	OTC
PilKf_01488	Formyltetrahydrofolate deformylase	3.5.1.10	purU
PilKf_01489	Ribulose-phosphate 3-epimerase	5.1.3.1	rpe
PilKf_01490	Hypothetical protein
PilKf_01491	Hypothetical protein
PilKf_01492	TRNA threonylcarbamoyladenosine biosynthesis protein TsaE		tsaE
PilKf_01493	TRNA threonylcarbamoyladenosine biosynthesis protein TsaB		tsaB
PilKf_01494	Regulator of sigma E protease	3.4.24.-	rseP
PilKf_01495	Methyl-accepting chemotaxis protein		mcp
PilKf_01496	Hypothetical protein
PilKf_01497	Hypothetical protein
PilKf_01498	Putative sugar kinase YdjH	2.7.1.-	ydjH
PilKf_01499	Mannonate dehydratase	4.2.1.8	uxuA
PilKf_01500	Hypothetical protein
PilKf_01501	Small-conductance mechanosensitive channel		mscS
PilKf_01502	RNA polymerase primary sigma factor		rpoD
PilKf_01503	Hypothetical protein
PilKf_01504	Hypothetical protein
PilKf_01505	Hypothetical protein
PilKf_01506	Hypothetical protein
PilKf_01507	Hypothetical protein
PilKf_01508	Glycoside/pentoside/hexuronide:cation symporter, GPH family		TC.GPH
PilKf_01510	DNA polymerase I	2.7.7.7	polA
PilKf_01511	Hypothetical protein
PilKf_01512	Hypothetical protein
PilKf_01513	Flagellar biosynthesis protein FlhF		flhF
PilKf_01514	Flagellar biosynthesis protein FlhG		fleN
PilKf_01515	Hypothetical protein
PilKf_01516	RNA polymerase sigma factor FliA		whiG
PilKf_01517	DUTP diphosphatase	3.6.1.23	dut
PilKf_01518	Asparaginyl-tRNA synthetase	6.1.1.22	asnS
PilKf_01519	Long-chain acyl-CoA synthetase	6.2.1.3
PilKf_01520	Hypothetical protein
PilKf_01521	Hypothetical protein
PilKf_01522	Hypothetical protein
PilKf_01523	Hypothetical protein
PilKf_01524	Hypothetical protein
PilKf_01525	Hypothetical protein
PilKf_01526	Hypothetical protein
PilKf_01527	Nucleoside triphosphate diphosphatase	3.6.1.9	mazG
PilKf_01528	Bifunctional 5,10-methylenetetrahydrofolate dehydrogenase/5,10-methenyltetrahydrofolate cyclohydrolase	1.5.1.5;3.5.4.9	folD
PilKf_01529	Hypothetical protein
PilKf_01530	Hypothetical protein
PilKf_01531	Hypothetical protein
PilKf_01532	2-C-methyl-D-erythritol 2,4-cyclodiphosphate synthase	4.6.1.12	ispF
PilKf_01533	Purine-nucleoside phosphorylase	2.4.2.1	deoD
PilKf_01534	Hypothetical protein
PilKf_01535	6-phosphogluconolactonase	3.1.1.31	pgl
PilKf_01536	Ribose-phosphate pyrophosphokinase	2.7.6.1	prs
PilKf_01537	Hypothetical protein
PilKf_01538	Hypothetical protein
PilKf_01539	ABC transporter permease
PilKf_01540	ABC transporter permease
PilKf_01541	Energy-coupling factor transport system permease/ATP-binding protein	7.-.-.-	ecfTA
PilKf_01543	Magnesium transporter		corA
PilKf_01544	Epoxyqueuosine reductase	1.17.99.6	queG
PilKf_01545	Hypothetical protein
PilKf_01546	Hypothetical protein
PilKf_01547	Hypothetical protein
PilKf_01548	2-methoxy-6-polyprenyl-1,4-benzoquinol methylase, mitochondrial	2.1.1.163	COQ5
PilKf_01549	Death on curing protein		doc
PilKf_01550	Hypothetical protein
PilKf_01551	Hypothetical protein
PilKf_01552	Hypothetical protein
PilKf_01553	Hypothetical protein
PilKf_01554	Oxidoreductase
PilKf_01555	Hypothetical protein
PilKf_01556	Glutamine synthetase	6.3.1.2	glnA
PilKf_01557	Hypothetical protein
PilKf_01558	UDP-N-acetylmuramate dehydrogenase	1.3.1.98	murB
PilKf_01559	Hypothetical protein
PilKf_01560	Hypothetical protein
PilKf_01561	Hypothetical protein
PilKf_01562	Citrate synthase	2.3.3.1
PilKf_01563	Transposase
PilKf_01564	Hypothetical protein
PilKf_01565	Hypothetical protein
PilKf_01568	Putative transposase
PilKf_01569	Hypothetical protein
PilKf_01570	Methyl-accepting chemotaxis protein		mcp
PilKf_01571	Β-galactosidase
PilKf_01572	Pyrimidine-nucleoside phosphorylase	2.4.2.2	pdp
PilKf_01573	Hypothetical protein
PilKf_01574	Hypothetical protein
PilKf_01575	Modification methylase		zim
PilKf_01576	Hypothetical protein
PilKf_01577	Galactoside O-acetyltransferase	2.3.1.18	lacA
PilKf_01578	Hypothetical protein
PilKf_01579	Hypothetical protein
PilKf_01580	DNA mismatch repair protein MutL		mutL
PilKf_01581	Hypothetical protein
PilKf_01582	DNA processing protein		smf
PilKf_01583	Hypothetical protein
PilKf_01584	Cell division protein FtsZ		ftsZ
PilKf_01585	Hypothetical protein
PilKf_01586	Cell division protein FtsA		ftsA
PilKf_01587	Hypothetical protein
PilKf_01588	FtsW/RodA/SpoVE family cell cycle protein
PilKf_01589	Phospho-N-acetylmuramoyl-pentapeptide-transferase	2.7.8.13	mraY
PilKf_01590	UDP-N-acetylmuramoyl-tripeptide--D-alanyl-D-alanine ligase	6.3.2.10	murF
PilKf_01591	Hypothetical protein
PilKf_01592	16S rRNA (cytosine1402-N4)-methyltransferase	2.1.1.199	rsmH
PilKf_01593	Hypothetical protein
PilKf_01594	Hypothetical protein
PilKf_01595	Hypothetical protein
PilKf_01596	Hypothetical protein
PilKf_01597	Cell division protease FtsH	3.4.24.-	hflB
PilKf_01598	Threonyl-tRNA synthetase	6.1.1.3	thrS
PilKf_01599	3'3'-cGAMP-specific phosphodiesterase 1	3.1.4.-
PilKf_01600	Hypothetical protein
PilKf_01601	Hypothetical protein
PilKf_01602	Hypothetical protein
PilKf_01603	Hypothetical protein
PilKf_01604	Cyclic di-GMP phosphodiesterase	3.1.4.-
PilKf_01605	Hypothetical protein
PilKf_01608	Hypothetical protein
PilKf_01609	RdgB/HAM1 family non-canonical purine NTP pyrophosphatase	3.6.1.66
PilKf_01610	Holliday junction DNA helicase RuvA		ruvA
PilKf_01611	Zinc-dependent alcohol dehydrogenase family protein
PilKf_01612	Alpha-xylosidase	3.2.1.177
PilKf_01613	Hypothetical protein
PilKf_01614	Toxin YoeB	3.1.-.-	yoeB
PilKf_01615	Antitoxin YefM		yefM
PilKf_01616	Hypothetical protein
PilKf_01617	Hypothetical protein
PilKf_01618	Hypothetical protein
PilKf_01619	TatD DNase family protein	3.1.21.-	tatD
PilKf_01620	Hypothetical protein
PilKf_01621	Hypothetical protein
PilKf_01622	Bifunctional hydroxymethylpyrimidine kinase/phosphomethylpyrimidine kinase
PilKf_01623	Single-stranded-DNA-specific exonuclease	3.1.-.-	recJ
PilKf_01624	Hypothetical protein
PilKf_01625	Hypothetical protein
PilKf_01626	Inner membrane protein YbjJ		ybjJ
PilKf_01627	Hypothetical protein
PilKf_01628	Leucyl/phenylalanyl-tRNA---protein transferase	2.3.2.6	aat
PilKf_01629	Hypothetical protein
PilKf_01630	Hypothetical protein
PilKf_01631	DNA gyrase subunit B	5.6.2.2	gyrB
PilKf_01632	Hypothetical protein
PilKf_01633	Hypothetical protein
PilKf_01634	Hypothetical protein
PilKf_01635	Translocation/assembly module TamB		tamB
PilKf_01636	outer membrane protein assembly factor BamA
PilKf_01637	OmpH family outer membrane protein		ompH
PilKf_01638	Flagellar hook-associated protein 3		flgL
PilKf_01639	Flagellar assembly factor FliW		fliW
PilKf_01640	Carbon storage regulator		csrA
PilKf_01641	Sulfonate transport system substrate-binding protein		ssuA
PilKf_01642	Cyclase family protein
PilKf_01643	Sulfonate transport system permease protein		ssuC
PilKf_01644	Sulfonate transport system ATP-binding protein	7.6.2.14	ssuB
PilKf_01645	Hypothetical protein
PilKf_01646	IS1595 family transposase ISCco3
PilKf_01647	HTH-type transcriptional activator RhaS		rhaS
PilKf_01648	Hypothetical protein
PilKf_01649	Hypothetical protein
PilKf_01650	Hypothetical protein
PilKf_01651	Hypothetical protein
PilKf_01652	Aldo-keto reductase
PilKf_01653	1-deoxyxylulose-5-phosphate synthase YajO	1.1.-.-	yajO
PilKf_01654	Hypothetical protein
PilKf_01655	Hypothetical protein
PilKf_01656	Hypothetical protein
PilKf_01657	Hypothetical protein
PilKf_01658	Serine/threonine-protein kinase Pkn1	2.7.11.1	pkn1
PilKf_01659	Hypothetical protein
PilKf_01660	Hypothetical protein
PilKf_01661	Hypothetical protein
PilKf_01662	Acetylxylan esterase	3.1.1.72	axeA1
PilKf_01663	2,5-diketo-D-gluconate reductase A	1.1.1.346	dkgA
PilKf_01664	Hypothetical protein
PilKf_01665	Para-nitrobenzyl esterase	3.1.1.-	pnbA
PilKf_01666	Hypothetical protein
PilKf_01667	Hypothetical protein
PilKf_01668	4-carboxymuconolactone decarboxylase	4.1.1.44	pcaC
PilKf_01669	2,5-diketo-D-gluconate reductase A	1.1.1.346	dkgA
PilKf_01670	Hypothetical protein
PilKf_01671	Hypothetical protein
PilKf_01672	Hypothetical protein
PilKf_01673	Hypothetical protein
PilKf_01674	Hypothetical protein
PilKf_01675	Hypothetical protein
PilKf_01676	Hypothetical protein
PilKf_01677	Hypothetical protein
PilKf_01678	Hypothetical protein
PilKf_01679	ATP/GTP phosphatase	3.6.1.-
PilKf_01680	Hypothetical protein
PilKf_01681	Hypothetical protein
PilKf_01682	Hypothetical protein
PilKf_01683	Hypothetical protein
PilKf_01684	Autotransporter adhesin UpaG		upaG
PilKf_01685	Hypothetical protein
PilKf_01686	Hydrophobic/amphiphilic exporter-1 (mainly G- bacteria), HAE1 family		TC.HAE1
PilKf_01687	Multidrug resistance protein MdtA		mdtA
PilKf_01688	Hypothetical protein
PilKf_01689	HTH-type transcriptional regulator BetI		betI
PilKf_01690	V/A-type H+/Na+-transporting ATPase subunit K		atpK
PilKf_01691	V/A-type H+/Na+-transporting ATPase subunit F		atpF
PilKf_01692	V/A-type H+/Na+-transporting ATPase subunit E		atpE
PilKf_01693	Hypothetical protein
PilKf_01694	Hypothetical protein
PilKf_01695	Hypothetical protein
PilKf_01696	DNA repair protein RadA		radA
PilKf_01697	Hypothetical protein
PilKf_01698	Excinuclease ABC subunit C		uvrC
PilKf_01699	Exoribonuclease II	3.1.13.1	rnb
PilKf_01700	Hypothetical protein
PilKf_01701	Hypothetical protein
PilKf_01702	Arginyl-tRNA synthetase	6.1.1.19	argS
PilKf_01703	Biotin transporter BioY		bioY
PilKf_01704	Hypothetical protein
PilKf_01705	Hypothetical protein
PilKf_01706	2',3'-cyclic-nucleotide 2'-phosphodiesterase / 3'-nucleotidase	3.1.4.16,3.1.3.6
PilKf_01707	Hypothetical protein
PilKf_01708	Hypothetical protein
PilKf_01709	TRNA (guanine-N7-)-methyltransferase	2.1.1.33	TRM8
PilKf_01710	Hypothetical protein
PilKf_01711	Hypothetical protein
PilKf_01712	Hypothetical protein
PilKf_01713	Hypothetical protein
PilKf_01714	Hypothetical protein
PilKf_01715	Hexokinase	2.7.1.1
PilKf_01716	Hypothetical protein
PilKf_01717	MoxR-like ATPase	3.6.3.-	moxR
PilKf_01718	Hypothetical protein
PilKf_01719	Glucosamine-6-phosphate deaminase	3.5.99.6	nagB
PilKf_01720	Hypothetical protein
PilKf_01721	Hypothetical protein
PilKf_01722	Hypothetical protein
PilKf_01723	Hypothetical protein
PilKf_01724	Tripeptide aminopeptidase	3.4.11.4	pepT
PilKf_01725	Hypothetical protein
PilKf_01726	V-type sodium ATPase subunit B		atpB
PilKf_01727	V-type sodium ATPase catalytic subunit A		atpA
PilKf_01728	Hypothetical protein
PilKf_01729	V-type proton ATPase subunit E		atpE
PilKf_01730	Galactose mutarotase	5.1.3.3	galM
PilKf_01731	Two-component system, chemotaxis family, chemotaxis protein CheY		cheY
PilKf_01732	LL-diaminopimelate aminotransferase	2.6.1.83	dapL
PilKf_01733	Hypothetical protein
PilKf_01734	Dephospho-CoA kinase	2.7.1.24	coaE
PilKf_01735	Hypothetical protein
PilKf_01736	Hypothetical protein
PilKf_01737	Signal peptidase I	3.4.21.89	lepB
PilKf_01738	Cell division protein FtsI (penicillin-binding protein 3)	3.4.16.4	ftsI
PilKf_01739	V/A-type H+/Na+-transporting ATPase subunit I		atpI
PilKf_01740	V/A-type H+/Na+-transporting ATPase subunit D		atpD
PilKf_01741	Hypothetical protein
PilKf_01742	Hypothetical protein
PilKf_01743	Hypothetical protein
PilKf_01744	Hypothetical protein
PilKf_01745	Putative membrane protein YdfK		ydfK
PilKf_01746	Hypothetical protein
PilKf_01747	Hypothetical protein
PilKf_01748	Periplasmic protein TonB		tonB
PilKf_01749	Putative tRNA-dihydrouridine synthase	1.3.1.-	dus
PilKf_01750	2-C-methyl-D-erythritol 4-phosphate cytidylyltransferase	2.7.7.60	ispD
PilKf_01751	CarD family transcriptional regulator, regulator of rRNA transcription		carD
PilKf_01752	Hypothetical protein
PilKf_01753	Hypothetical protein
PilKf_01754	Hypothetical protein
PilKf_01755	Hypothetical protein
PilKf_01756	Uracil-DNA glycosylase	3.2.2.27	udg
PilKf_01757	Peptidoglycan-associated lipoprotein		pal
PilKf_01758	Solute:Na+ symporter, SSS family		TC.SSS
PilKf_01759	CDP-diacylglycerol---glycerol-3-phosphate 3-phosphatidyltransferase	2.7.8.5	pgsA
PilKf_01760	ATP-dependent zinc metalloprotease FtsH	3.4.24.-	ftsH
PilKf_01761	[FeFe] hydrogenase H-cluster radical SAM maturase HydG		HydG
PilKf_01762	Hypothetical protein
PilKf_01763	Hypothetical protein
PilKf_01764	Hypothetical protein
PilKf_01765	Manganese efflux system protein MneP		mneP
PilKf_01766	Cytidylate kinase	2.7.4.25	cmk
PilKf_01767	A/G-specific adenine glycosylase	3.2.2.31	mutY
PilKf_01768	Hypothetical protein
PilKf_01769	Hypothetical protein
PilKf_01770	UDP-4-amino-4-deoxy-L-arabinose--oxoglutarate aminotransferase	2.6.1.87	arnB
PilKf_01771	Hypothetical protein
PilKf_01772	Methyl-accepting chemotaxis protein		mcp
PilKf_01773	Hypothetical protein
PilKf_01774	Ribosome maturation factor RimP		rimP
PilKf_01775	Transcription termination factor NusA		NusA
PilKf_01776	Translation initiation factor IF-2
PilKf_01777	Glycine hydroxymethyltransferase	2.1.2.1	SHMT
PilKf_01778	Penicillin-binding protein activator LpoB		LpoB
PilKf_01779	ABC-F family ATP-binding cassette domain-containing protein
PilKf_01780	DNA-3-methyladenine glycosylase	3.2.2.21
PilKf_01781	Hypothetical protein
PilKf_01782	Hypothetical protein
PilKf_01783	Hypothetical protein
PilKf_01784	Hypothetical protein
PilKf_01785	Zn2+/Cd2+-exporting ATPase	7.2.2.12;7.2.2.21	zntA
PilKf_01786	ArsR family transcriptional regulator		smtB
PilKf_01787	Hypothetical protein
PilKf_01788	Hypothetical protein
PilKf_01789	Hypothetical protein
PilKf_01790	Hypothetical protein
PilKf_01791	Hypothetical protein
PilKf_01792	Hypothetical protein
PilKf_01793	Site-specific DNA-methyltransferase (adenine-specific)	2.1.1.72	E2.1.1.72
PilKf_01794	Hypothetical protein
PilKf_01795	Hypothetical protein
PilKf_01796	Hypothetical protein
PilKf_01797	Excinuclease ABC subunit A		uvrA
PilKf_01798	Hypothetical protein
PilKf_01799	Hypothetical protein
PilKf_01800	Internalin A		inlA
PilKf_01801	REP-associated tyrosine transposase		rayT
PilKf_01802	L-ribulose-5-phosphate 4-epimerase	5.1.3.4	araD
PilKf_01803	L-arabinose isomerase	5.3.1.4	araA
PilKf_01804	L-ribulokinase	2.7.1.16	araB
PilKf_01805	Rod shape-determining protein MreD		mreD
PilKf_01806	Rod shape-determining protein MreC		mreC
PilKf_01807	Rod shape-determining protein MreB		mreB
PilKf_01808	Hypothetical protein
PilKf_01809	Glucose-1-phosphate adenylyltransferase	2.7.7.27	glgC
PilKf_01810	Acetylornithine/N-succinyldiaminopimelate aminotransferase	2.6.1.11;2.6.1.17	argD
PilKf_01811	CMP/dCMP kinase	2.7.4.25	cmk
PilKf_01812	Hypothetical protein
PilKf_01813	Hypothetical protein
PilKf_01814	Hypothetical protein
PilKf_01815	Hypothetical protein
PilKf_01816	Putative mycofactocin radical SAM maturase MftC	2.-.-.-	mftC
PilKf_01817	Putative mycofactocin radical SAM maturase MftC	2.-.-.-	mftC
PilKf_01818	Hypothetical protein
PilKf_01819	Hypothetical protein
PilKf_01820	Hypothetical protein
PilKf_01821	UvrABC system protein A		uvrA
PilKf_01822	GTP 3',8-cyclase		moaA
PilKf_01823	Hypothetical protein
PilKf_01824	Hypothetical protein
PilKf_01825	Hypothetical protein
PilKf_01826	Hypothetical protein
PilKf_01827	Hypothetical protein
PilKf_01828	Hypothetical protein
PilKf_01829	Hypothetical protein
PilKf_01830	Hypothetical protein
PilKf_01831	Transposase, IS30 family
PilKf_01832	Hypothetical protein
PilKf_01833	Hypothetical protein
PilKf_01834	Hypothetical protein
PilKf_01835	Hypothetical protein
PilKf_01836	Hypothetical protein
PilKf_01837	Hypothetical protein
PilKf_01838	Hypothetical protein
PilKf_01839	Hypothetical protein
PilKf_01840	Hypothetical protein
PilKf_01841	Hypothetical protein
PilKf_01842	Hypothetical protein
PilKf_01843	Hypothetical protein
PilKf_01844	Hypothetical protein
PilKf_01845	Hypothetical protein
PilKf_01846	Autotransporter adhesin BpaC		bpaC
PilKf_01847	Hypothetical protein
PilKf_01848	Hypothetical protein
PilKf_01849	Hypothetical protein
PilKf_01850	Iron-sulfur cluster assembly scaffold protein		iscU
PilKf_01851	ATP-binding cassette domain-containing protein
PilKf_01852	Hypothetical protein
PilKf_01853	Hypothetical protein
PilKf_01854	Preprotein translocase subunit SecA	7.4.2.8	secA
PilKf_01855	Modification methylase DpnIIA	2.1.1.72	dpnM
PilKf_01856	Triacylglycerol lipase	3.1.1.3	TGL2
PilKf_01857	Hypothetical protein
PilKf_01858	Hypothetical protein
PilKf_01859	Hypothetical protein
PilKf_01860	Hypothetical protein
PilKf_01861	Hypothetical protein
PilKf_01862	Methyl-accepting chemotaxis protein 4		mcp4
PilKf_01863	Hypothetical protein
PilKf_01864	Hypothetical protein
PilKf_01865	D-threonine aldolase	4.1.2.42
PilKf_01866	Hypothetical protein
PilKf_01867	Multiple sugar transport system substrate-binding protein
PilKf_01868	Multiple sugar transport system permease protein
PilKf_01869	Multiple sugar transport system permease protein
PilKf_01870	Amidohydrolase family protein
PilKf_01871	Hypothetical protein
PilKf_01872	Hypothetical protein
PilKf_01873	Hypothetical protein
PilKf_01874	Hypothetical protein
PilKf_01875	Hypothetical protein
PilKf_01876	Hypothetical protein
PilKf_01877	Hypothetical protein
PilKf_01878	Hypothetical protein
PilKf_01879	Hypothetical protein
PilKf_01880	Hypothetical protein
PilKf_01881	Hypothetical protein
PilKf_01882	Hypothetical protein
PilKf_01883	Hypothetical protein
PilKf_01884	Type III restriction enzyme	3.1.21.5	res
PilKf_01885	Carboxy-S-adenosyl-L-methionine synthase	2.1.3.-	cmoA
PilKf_01886	2-succinyl-6-hydroxy-2,4-cyclohexadiene-1-carboxylate synthase	4.2.99.20	menH
PilKf_01887	Hypothetical protein
PilKf_01888	Hypothetical protein
PilKf_01889	Hypothetical protein
PilKf_01890	Alanine racemase	5.1.1.1	alr
PilKf_01891	Cysteine--tRNA ligase	6.1.1.16	cysS
PilKf_01892	Flagellar basal-body rod protein FlgG		flgG
PilKf_01893	Flagellar basal-body rod protein FlgF		flgF
PilKf_01894	Glycogen synthase	2.4.1.21
PilKf_01895	Hypothetical protein
PilKf_01896	Hypothetical protein
PilKf_01897	Phenylacetate-CoA ligase	6.2.1.30	paaK
PilKf_01898	Hypothetical protein
PilKf_01899	Methyl-accepting chemotaxis protein		mcp
PilKf_01900	Methyl-accepting chemotaxis protein		mcp
PilKf_01901	Hypothetical protein
PilKf_01902	GTPase		ERAL1
PilKf_01903	3-dehydroquinate dehydratase / shikimate dehydrogenase	1.1.1.25;4.2.1.10	aroDE
PilKf_01904	Hypothetical protein
PilKf_01905	Hypothetical protein
PilKf_01906	Hypothetical protein
PilKf_01907	Hypothetical protein
PilKf_01908	23S rRNA pseudouridine1911/1915/1917 synthase	5.4.99.23	rluD
PilKf_01909	Hypothetical protein
PilKf_01910	MFS transporter
PilKf_01911	Maltose ABC transporter, permease protein		MalG
PilKf_01912	Maltose ABC transporter substrate-binding protein
PilKf_01913	Hypothetical protein
PilKf_01914	IS200/IS605 family transposase ISHvo24
PilKf_01915	Hypothetical protein
PilKf_01916	Oligopeptide transport system substrate-binding protein		oppA
PilKf_01917	Chorismate synthase	4.2.3.5	aroC
PilKf_01918	Serine/threonine-protein kinase Pkn1	2.7.11.1	pkn1
PilKf_01919	Flagellin		hag
PilKf_01920	Hypothetical protein
PilKf_01921	Seryl-tRNA synthetase	6.1.1.11	serS
PilKf_01922	Hypothetical protein
PilKf_01923	(R)-citramalate synthase	2.3.1.182	cimA
PilKf_01924	Hypothetical protein
PilKf_01925	Methyl-accepting chemotaxis protein		mcp
PilKf_01926	Polysialic acid O-acetyltransferase	2.3.1.136	neuO
PilKf_01927	Endoglucanase	3.2.1.4
PilKf_01928	Maltose transport system substrate-binding protein
PilKf_01929	Hypothetical protein
PilKf_01930	Hypothetical protein
PilKf_01931	Methyl-accepting chemotaxis protein		mcp
PilKf_01932	Negative regulator of flagellin synthesis FlgM		flgM
PilKf_01933	Cell division coordinator CpoB		cpoB
PilKf_01934	Hypothetical protein
PilKf_01935	Extracellular solute-binding protein
PilKf_01936	Peptidoglycan hydrolase FlgJ		flgJ
PilKf_01937	Cyclic di-GMP binding protein
PilKf_01938	Hypothetical protein
PilKf_01939	Hypothetical protein
PilKf_01940	Hypothetical protein
PilKf_01941	DNA gyrase subunit A	5.6.2.2	gyrA
PilKf_01942	Outer membrane protein assembly factor BamB		bamB
PilKf_01943	N-substituted formamide deformylase	3.5.1.91	nfdA
PilKf_01944	Zinc transport system substrate-binding protein		znuA
PilKf_01945	Zinc transport system ATP-binding protein	7.2.2.20	znuC
PilKf_01946	Zinc transport system permease protein		znuB
PilKf_01947	Methyl-accepting chemotaxis protein		mcp
PilKf_01948	Hypothetical protein
PilKf_01949	Hypothetical protein
PilKf_01950	Hypothetical protein
PilKf_01951	Hypothetical protein
PilKf_01952	Flagellar basal-body rod protein FlgB		flgB
PilKf_01953	Flagellar basal-body rod protein FlgC		flgC
PilKf_01954	Flagellar hook-basal body complex protein FliE		fliE
PilKf_01955	Flagellar M-ring protein FliF		fliF
PilKf_01956	Flagellar motor switch protein FliG		fliG
PilKf_01957	Flagellar assembly protein FliH		fliH
PilKf_01958	Flagellum-specific ATP synthase	7.4.2.8	fliI
PilKf_01959	Hypothetical protein
PilKf_01960	Hypothetical protein
PilKf_01961	Hypothetical protein
PilKf_01962	Hypothetical protein
PilKf_01963	Hypothetical protein
PilKf_01964	Hypothetical protein
PilKf_01965	Gfo/Idh/MocA family oxidoreductase
PilKf_01966	Methyl-accepting chemotaxis protein		mcp
PilKf_01967	Sulfonate transport system permease protein		ssuC
PilKf_01968	Sulfonate transport system ATP-binding protein	7.6.2.14	ssuB
PilKf_01969	Sulfonate transport system substrate-binding protein		ssuA
PilKf_01970	Hypothetical protein
PilKf_01971	Hypothetical protein
PilKf_01972	Hypothetical protein
PilKf_01973	Diaminopimelate decarboxylase	4.1.1.20	lysA
PilKf_01974	Aspartate-semialdehyde dehydrogenase	1.2.1.11	asd
PilKf_01975	Hypothetical protein
PilKf_01976	Hypothetical protein
PilKf_01977	Galactokinase	2.7.1.6	galK
PilKf_01978	GTP cyclohydrolase IB	3.5.4.16	folE2
PilKf_01979	Hypothetical protein
PilKf_01980	Hypothetical protein
PilKf_01981	Small subunit ribosomal protein S20		rpsT
PilKf_01982	Integration host factor subunit beta		himD
PilKf_01983	Apolipoprotein N-acyltransferase	2.3.1.269	lnt
PilKf_01984	Hypothetical protein
PilKf_01985	Nicotinamide-nucleotide amidase	3.5.1.42	pncC
PilKf_01986	Transcription termination factor Rho		rho
PilKf_01987	Hypothetical protein
PilKf_01988	Glycerol-3-phosphate dehydrogenase (NAD(P)+)	1.1.1.94	gpsA
PilKf_01994	Hypothetical protein
PilKf_01995	Hypothetical protein
PilKf_01996	Flagellar biosynthesis protein FliR		fliR
PilKf_01997	Two-component system, NtrC family, response regulator AtoC		atoC
PilKf_01998	Hypothetical protein
PilKf_01999	Copper chaperone CopZ		copZ
PilKf_02000	Hypothetical protein
PilKf_02001	Hypothetical protein
PilKf_02002	Alpha-galactosidase	3.2.1.22
PilKf_02003	Hypothetical protein
PilKf_02004	Hypothetical protein
PilKf_02005	Ferredoxin
PilKf_02006	Lipopolysaccharide assembly protein B		lapB
PilKf_02007	Hypothetical protein
PilKf_02008	Hypothetical protein
PilKf_02009	Ribose transport system substrate-binding protein		rbsB
PilKf_02010	Ribose transport system ATP-binding protein	7.5.2.7	rbsA
PilKf_02011	Ribose transport system permease protein		rbsC
PilKf_02012	Hypothetical protein
PilKf_02013	Hypothetical protein
PilKf_02014	Hypothetical protein
PilKf_02015	Hypothetical protein
PilKf_02016	CTP synthase	6.3.4.2	pyrG
PilKf_02017	V-type sodium ATPase subunit B
PilKf_02018	Hypothetical protein
PilKf_02019	Hypothetical protein
PilKf_02020	TRNA uracil 4-sulfurtransferase	2.8.1.4	thiI
PilKf_02021	Phosphoenolpyruvate carboxykinase (GTP)	4.1.1.32	pckG
PilKf_02022	Hypothetical protein
PilKf_02023	Hypothetical protein
PilKf_02024	Putative flagellar filament outer layer-like protein		flaAL
PilKf_02026	Phosphoserine aminotransferase	2.6.1.52	serA
PilKf_02027	D-3-phosphoglycerate dehydrogenase / 2-oxoglutarate reductase	1.1.1.399;1.1.1.95	serC
PilKf_02028	Methionyl aminopeptidase	3.4.11.18
PilKf_02029	Do family serine endopeptidase	3.4.21.107
PilKf_02030	Hypothetical protein
PilKf_02031	Hypothetical protein
PilKf_02032	Hypothetical protein
PilKf_02033	Hypothetical protein
PilKf_02034	Phosphorylated carbohydrates phosphatase	3.1.3.-
PilKf_02035	Phosphoglycolate phosphatase	3.1.3.18	gph
PilKf_02036	Hypothetical protein
PilKf_02037	Shikimate kinase	2.7.1.71	aroK
PilKf_02038	Hypothetical protein
PilKf_02039	Hypothetical protein
PilKf_02040	Carbamoyl-phosphate synthase small subunit	6.3.5.5	carA
PilKf_02041	Hypothetical protein
PilKf_02042	Heme chaperone HemW		hemW
PilKf_02043	Signal peptidase I	3.4.21.89	lepB
PilKf_02044	Signal peptidase I	3.4.21.89	lepB
PilKf_02045	Hypothetical protein
PilKf_02046	Hemolysin family protein
PilKf_02047	Hypothetical protein
PilKf_02048	Hypothetical protein
[truncated: 559 more rows]

## Sheet: Table S5
Table S5: Gene annotation list for Hollandina grandis
Locus Tag	Predicted gene product	E.C. number	abbrev
Holit_00001	Hypothetical protein
Holit_00002	ABC transporter ATP-binding protein/permease
Holit_00003	AraC family transcriptional regulator
Holit_00004	MATE family, multidrug efflux pump
Holit_00005	5-amino-6-(5-phospho-D-ribitylamino)uracil phosphatase YcsE	3.1.3.104	ycsE
Holit_00006	Galactoside O-acetyltransferase	2.3.1.18	lacA
Holit_00007	Hypothetical protein
Holit_00008	Hypothetical protein
Holit_00009	Hypothetical protein
Holit_00010	Thiamine pyrophosphokinase	2.7.6.2	thiN
Holit_00011	TRNA nucleotidyltransferase (CCA-adding enzyme)	2.7.7.72;3.1.3.-;3.1.4.-	cca
Holit_00015	D-inositol-3-phosphate glycosyltransferase	2.4.1.250	mshA
Holit_00016	Hypothetical protein
Holit_00017	Putative tRNA-dihydrouridine synthase	1.3.1.-	dus
Holit_00018	TatD DNase family protein	3.1.21.-	tatD
Holit_00019	RNA methyltransferase, TrmH family	2.1.1.-	trmG
Holit_00020	Peptidoglycan lytic transglycosylase	4.2.2.29	rlpA
Holit_00021	Hypothetical protein
Holit_00022	Hypothetical protein
Holit_00023	Hypothetical protein
Holit_00024	Two-component system, chemotaxis family, protein-glutamate methylesterase/glutaminase	3.1.1.61;3.5.1.44	cheB
Holit_00025	Hypothetical protein
Holit_00026	Methyl-accepting chemotaxis protein		mcp
Holit_00027	Hypothetical protein
Holit_00028	Two-component system, chemotaxis family, sensor kinase CheA	2.7.13.3	cheA
Holit_00029	Regulator of RpoS		rssB
Holit_00030	Hypothetical protein
Holit_00031	Hypothetical protein
Holit_00032	Hypothetical protein
Holit_00033	Hypothetical protein
Holit_00034	Hypothetical protein
Holit_00035	Hypothetical protein
Holit_00036	Hypothetical protein
Holit_00037	Large subunit ribosomal protein L28		rpmB
Holit_00038	D-alanine transaminase	2.6.1.21	dat
Holit_00039	Aconitate hydratase	4.2.1.3	aco
Holit_00040	Isocitrate dehydrogenase	1.1.1.42	icd
Holit_00041	Hypothetical protein
Holit_00042	Hypothetical protein
Holit_00043	Hypothetical protein
Holit_00044	Hypothetical protein
Holit_00045	Hypothetical protein
Holit_00046	Transcription termination/antitermination protein NusG		nusG
Holit_00047	UDP-N-acetyl-alpha-D-glucosamine C6 dehydratase	4.2.1.135	pglF
Holit_00048	UDP-4-amino-4-deoxy-L-arabinose--oxoglutarate aminotransferase	2.6.1.87	arnB
Holit_00049	Carbon-monoxide dehydrogenase large subunit		coxL
Holit_00050	Carbon-monoxide dehydrogenase small subunit	1.2.5.3	coxS
Holit_00051	Carbon-monoxide dehydrogenase medium subunit	1.2.5.3	coxM
Holit_00052	Hemolysin family protein
Holit_00053	Hypothetical protein
Holit_00054	Hypothetical protein
Holit_00055	Phosphoenolpyruvate-protein phosphotransferase (PTS system enzyme I)	2.7.3.9	ptsI
Holit_00056	Phosphocarrier protein HPr		ptsH
Holit_00057	6-phospho-beta-glucosidase	3.2.1.86
Holit_00058	2,3-bisphosphoglycerate-dependent phosphoglycerate mutase	5.4.2.11	gpmA
Holit_00059	Beta-glucoside PTS system EIICBA component	2.7.1.-	bglF
Holit_00060	Phosphatase YwpJ	3.1.3.-	ywpJ
Holit_00061	Beta-glucoside operon transcriptional antiterminator		bglG
Holit_00062	Carbonic anhydrase	4.2.1.1	cah
Holit_00063	Hypothetical protein
Holit_00064	Hypothetical protein
Holit_00065	Hypothetical protein
Holit_00066	Hypothetical protein
Holit_00067	Hypothetical protein
Holit_00068	Hypothetical protein
Holit_00069	Hypothetical protein
Holit_00070	Preprotein translocase subunit SecA	7.4.2.8	secA
Holit_00071	Hercynine oxygenase	1.14.99.50	egtB
Holit_00072	Hypothetical protein
Holit_00073	ADP-dependent NAD(P)H-hydrate dehydratase / NAD(P)H-hydrate epimerase	4.2.1.136;5.1.99.6	nnr
Holit_00074	Hypothetical protein
Holit_00075	Hypothetical protein
Holit_00076	Ribosomal RNA small subunit methyltransferase D	2.1.1.171	rsmD
Holit_00077	Hypothetical protein
Holit_00078	Hypothetical protein
Holit_00079	Beta-barrel assembly-enhancing protease	3.4.-.-	bepA
Holit_00080	23S rRNA (adenine2503-C2)-methyltransferase	2.1.1.192	rlmN
Holit_00081	Hypothetical protein
Holit_00082	Hypothetical protein
Holit_00083	Hypothetical protein
Holit_00084	Hypothetical protein
Holit_00085	Hypothetical protein
Holit_00086	Hypothetical protein
Holit_00087	DCMP deaminase	3.5.4.12
Holit_00088	Hypothetical protein
Holit_00089	Threonyl-tRNA synthetase	6.1.1.3	thrS
Holit_00090	Hypothetical protein
Holit_00091	Type II pantothenate kinase	2.7.1.33	coaW
Holit_00092	Tetratricopeptide repeat protein
Holit_00093	2',3'-cyclic-nucleotide 2'-phosphodiesterase	3.1.4.16	ymdB
Holit_00094	Hypothetical protein
Holit_00095	HSP20 family protein		HSP20
Holit_00096	Hypothetical protein
Holit_00097	Peptidyl-prolyl cis-trans isomerase C	5.2.1.8	ppiC
Holit_00098	Hypothetical protein
Holit_00099	Hypothetical protein
Holit_00100	Epoxyqueuosine reductase	1.17.99.6	queG
Holit_00101	RNA polymerase-associated protein RapA	3.6.4.-	rapA
Holit_00102	Hypothetical protein
Holit_00103	Hypothetical protein
Holit_00104	Putative DNA methylase
Holit_00105	Hypothetical protein
Holit_00106	Hypothetical protein
Holit_00107	Hypothetical protein
Holit_00108	Zn2+/Cd2+-exporting ATPase	7.2.2.12;7.2.2.21	zntA
Holit_00109	CsoR family transcriptional regulator, copper-sensing transcriptional repressor		ricR
Holit_00110	Hypothetical protein
Holit_00111	Hypothetical protein
Holit_00112	Hypothetical protein
Holit_00113	Hypothetical protein
Holit_00114	Hypothetical protein
Holit_00115	Hypothetical protein
Holit_00116	DUF4198 domain-containing protein
Holit_00117	EamA family transporter
Holit_00119	Glutamate-1-semialdehyde 2,1-aminomutase	5.4.3.8	hemL
Holit_00120	Porphobilinogen synthase	4.2.1.24	hemB
Holit_00121	Hypothetical protein
Holit_00122	Cyclic di-GMP phosphodiesterase	3.1.4.-
Holit_00124	Hypothetical protein
Holit_00125	Hypothetical protein
Holit_00126	Hypothetical protein
Holit_00127	Polysaccharide biosynthesis/export protein
Holit_00128	Hypothetical protein
Holit_00129	Hypothetical protein
Holit_00130	Hypothetical protein
Holit_00131	Hypothetical protein
Holit_00132	DNA repair protein RadC		radC
Holit_00133	Hypothetical protein
Holit_00134	Hypothetical protein
Holit_00135	O-acetylhomoserine (thiol)-lyase	2.5.1.49	metY
Holit_00136	D-methionine transport system ATP-binding protein		metN
Holit_00137	D-methionine transport system permease protein		metI
Holit_00138	D-methionine transport system substrate-binding protein		metQ
Holit_00139	Nitrogenase molybdenum-iron protein alpha chain	1.18.6.1	nifD
Holit_00140	Nitrogenase molybdenum-iron protein beta chain	1.18.6.1	nifK
Holit_00141	Hypothetical protein
Holit_00142	Lipoprotein-releasing system permease protein		lolE
Holit_00143	Lipoprotein-releasing system ATP-binding protein	7.6.2.-	lolD
Holit_00144	Lipoprotein-releasing system permease protein		lolE
Holit_00145	Hypothetical protein
Holit_00146	Fused signal recognition particle receptor		ftsY
Holit_00147	Hypothetical protein
Holit_00148	Peptide chain release factor 2		prfB
Holit_00149	Molecular chaperone DnaJ		dnaJ
Holit_00150	Molecular chaperone DnaK		HSPA9
Holit_00151	Molecular chaperone GrpE		GRPE
Holit_00152	Hypothetical protein
Holit_00153	Hypothetical protein
Holit_00154	Tetratricopeptide repeat protein
Holit_00155	Flagellar filament outer layer protein		flaA
Holit_00156	Hypothetical protein
Holit_00157	N-acetylmuramoyl-L-alanine amidase	3.5.1.28	amiABC
Holit_00158	Formate-dependent phosphoribosylglycinamide formyltransferase	2.1.2.-	purT
Holit_00159	Ubiquinone biosynthesis O-methyltransferase	2.1.1.222	COQ3
Holit_00160	Spore coat polysaccharide biosynthesis protein SpsF		spsF
Holit_00161	Hypothetical protein
Holit_00162	Hypothetical protein
Holit_00163	Hypothetical protein
Holit_00164	Flagellin		hag
Holit_00165	Glucosaminidase domain-containing protein
Holit_00166	Translation initiation factor IF-1		infA
Holit_00167	TRNA modification GTPase	3.6.-.-	MSS1
Holit_00168	Protein YgiW		ygiW
Holit_00169	Hypothetical protein
Holit_00170	Transcriptional regulatory protein WalR		walR
Holit_00171	Sensor histidine kinase RcsC	2.7.13.3	rcsC
Holit_00172	Hypothetical protein
Holit_00173	Polyphosphate kinase	2.7.4.1
Holit_00174	Hypothetical protein
Holit_00175	Hypothetical protein
Holit_00176	Hypothetical protein
Holit_00177	Hypothetical protein
Holit_00178	Hypothetical protein
Holit_00179	Hypothetical protein
Holit_00180	Hypothetical protein
Holit_00181	Hypothetical protein
Holit_00182	Hypothetical protein
Holit_00183	Hypothetical protein
Holit_00184	Hypothetical protein
Holit_00185	Hypothetical protein
Holit_00186	Hypothetical protein
Holit_00187	DNA replication and repair protein RecF		recF
Holit_00188	Hypothetical protein
Holit_00189	Hypothetical protein
Holit_00190	Hypothetical protein
Holit_00191	HTH-type transcriptional repressor CsqR		csqR
Holit_00192	Choline trimethylamine-lyase	4.3.99.4	cutC
Holit_00193	HTH-type transcriptional activator RhaS		rhaS
Holit_00194	Hypothetical protein
Holit_00195	Hypothetical protein
Holit_00196	Hypothetical protein
Holit_00197	Hypothetical protein
Holit_00198	Aldo-keto reductase IolS	1.1.1.-	iolS
Holit_00199	Hypothetical protein
Holit_00200	Hypothetical protein
Holit_00201	Serine/threonine-protein kinase Pkn1	2.7.11.1	pkn1
Holit_00202	Hypothetical protein
Holit_00203	Hypothetical protein
Holit_00204	Hypothetical protein
Holit_00205	Hypothetical protein
Holit_00206	Hypothetical protein
Holit_00207	Hypothetical protein
Holit_00208	MATE family efflux transporter
Holit_00209	Hypothetical protein
Holit_00210	Hypothetical protein
Holit_00211	Hypothetical protein
Holit_00212	Hypothetical protein
Holit_00213	Hypothetical protein
Holit_00214	Hypothetical protein
Holit_00215	Adenosylcobinamide-GDP ribazoletransferase	2.7.8.26	cobS
Holit_00216	Nicotinate-nucleotide--dimethylbenzimidazole phosphoribosyltransferase	2.4.2.21	cobT
Holit_00217	Transporter substrate-binding domain-containing protein
Holit_00218	Putative cyclic di-GMP phosphodiesterase	3.1.4.-
Holit_00219	Putative cyclic di-GMP phosphodiesterase	3.1.4.-
Holit_00220	Hypothetical protein
Holit_00221	Extracellular solute-binding protein
Holit_00222	Hypothetical protein
Holit_00223	Fe/S biogenesis protein NfuA		nfuA
Holit_00224	Hypothetical protein
Holit_00225	DNA polymerase III subunit gamma/tau	2.7.7.7	dnaX
Holit_00226	Nucleoid-associated protein EbfC		ebfC
Holit_00227	Recombination protein RecR		recR
Holit_00228	3-isopropylmalate/(R)-2-methylmalate dehydratase small subunit	4.2.1.33;4.2.1.35	leuD
Holit_00229	3-isopropylmalate/(R)-2-methylmalate dehydratase large subunit	4.2.1.33;4.2.1.35	leuC
Holit_00230	HTH-type transcriptional regulator PuuR		puuR
Holit_00231	Hypothetical protein
Holit_00232	Elongation factor P		efp
Holit_00233	Hypothetical protein
Holit_00234	Glycoside hydrolase family 18
Holit_00235	Hypothetical protein
Holit_00236	Elongation factor G		EFG
Holit_00237	LL-diaminopimelate aminotransferase	2.6.1.83	dapL
Holit_00238	ISAs1 family transposase ISPto5
Holit_00239	Hypothetical protein
Holit_00240	IS5 family transposase ISCaa8
Holit_00241	Hypothetical protein
Holit_00242	Hypothetical protein
Holit_00243	Pyrimidine-nucleoside phosphorylase	2.4.2.2	pdp
Holit_00244	Single-stranded-DNA-specific exonuclease	3.1.-.-	recJ
Holit_00245	Hypothetical protein
Holit_00246	Hypothetical protein
Holit_00247	Hypothetical protein
Holit_00248	Hypothetical protein
Holit_00249	Hypothetical protein
Holit_00250	Hypothetical protein
Holit_00251	16S rRNA (cytidine1402-2'-O)-methyltransferase	2.1.1.198	rsmI
Holit_00252	Negative regulator of flagellin synthesis FlgM		flgM
Holit_00253	RNA methyltransferase, TrmH family		spoU
Holit_00254	Phosphoribosylamine---glycine ligase	6.3.4.13	purD
Holit_00255	Undecaprenyl-phosphate 4-deoxy-4-formamido-L-arabinose transferase	2.4.2.53	arnC
Holit_00256	Hypothetical protein
Holit_00257	Hypothetical protein
Holit_00258	Hypothetical protein
Holit_00259	Hypothetical protein
Holit_00260	Hypothetical protein
Holit_00261	ABC-2 type transport system permease protein
Holit_00262	ABC-2 type transport system ATP-binding protein
Holit_00263	Hypothetical protein
Holit_00264	Hypothetical protein
Holit_00265	ABC transporter ATP-binding protein
Holit_00266	ABC transporter permease
Holit_00267	ABC transporter permease
Holit_00268	Hypothetical protein
Holit_00269	Hypothetical protein
Holit_00270	Hypothetical protein
Holit_00271	Hypothetical protein
Holit_00272	Iron import ATP-binding/permease protein IrtA	3.6.3.-	irtA
Holit_00273	Hypothetical protein
Holit_00274	Hypothetical protein
Holit_00275	Type I restriction enzyme, R subunit	3.1.21.3	hsdR
Holit_00276	Hypothetical protein
Holit_00277	Hypothetical protein
Holit_00278	Hypothetical protein
Holit_00279	Hypothetical protein
Holit_00280	Hypothetical protein
Holit_00281	Hypothetical protein
Holit_00282	Hypothetical protein
Holit_00283	Hypothetical protein
Holit_00284	Type I restriction enzyme, S subunit	3.1.21.3	hsdS
Holit_00285	Putative protein
Holit_00286	Hypothetical protein
Holit_00287	Hypothetical protein
Holit_00288	Type I restriction enzyme M protein	2.1.1.72	hsdM
Holit_00289	ABC transporter ATP-binding protein/permease
Holit_00290	ABC transporter ATP-binding protein/permease
Holit_00291	HTH-type transcriptional activator RhaR		rhaR
Holit_00292	Energy-coupling factor transport system ATP-binding protein		ecfA
Holit_00293	Iron(III) transport system substrate-binding protein
Holit_00294	DNA polymerase III subunit epsilon	2.7.7.7	dnaQ
Holit_00295	Acetyl-CoA carboxylase carboxyl transferase subunit alpha	2.1.3.15;6.4.1.2	accA
Holit_00296	Acetyl-CoA carboxylase carboxyl transferase subunit beta	2.1.3.15;6.4.1.2	accD
Holit_00297	Acetyl-CoA carboxylase, biotin carboxylase subunit	6.3.4.14;6.4.1.2	accC
Holit_00298	Acetyl-CoA carboxylase biotin carboxyl carrier protein		accB
Holit_00299	Enoyl-[acyl-carrier protein] reductase / trans-2-enoyl-CoA reductase (NAD+)	1.3.1.44;1.3.1.9	fabV
Holit_00300	3-hydroxyacyl-[acyl-carrier-protein] dehydratase	4.2.1.59	fabZ
Holit_00301	3-oxoacyl-[acyl-carrier-protein] synthase II	2.3.1.179	fabF
Holit_00302	3-oxoacyl-[acyl-carrier protein] reductase	1.1.1.100	fabG
Holit_00303	Hypothetical protein
Holit_00304	Peptidoglycan O-acetyltransferase	2.3.1.-	patA
Holit_00305	Hypothetical protein
Holit_00307	Hypothetical protein
Holit_00308	Manganese efflux pump MntP		mntP
Holit_00309	DNA polymerase III subunit delta	2.7.7.7	holA
Holit_00310	Hypothetical protein
Holit_00311	Two-component system, NtrC family, nitrogen regulation response regulator NtrX		ntrX
Holit_00312	Two-component system, NtrC family, nitrogen regulation sensor histidine kinase NtrY	2.7.13.3	ntrY
Holit_00313	Phosphocarrier protein HPr		ptsH
Holit_00314	HPr kinase/phosphorylase	2.7.11.-	hprK
Holit_00315	Redox-sensing transcriptional repressor		rex
Holit_00316	TRNA/rRNA methyltransferase	2.1.1.-	lasT
Holit_00317	Hypothetical protein
Holit_00318	Hypothetical protein
Holit_00319	Phage shock protein A		pspA
Holit_00320	Hypothetical protein
Holit_00321	Hypothetical protein
Holit_00322	Hypothetical protein
Holit_00323	Hypothetical protein
Holit_00324	Hypothetical protein
Holit_00325	Hypothetical protein
Holit_00326	Hypothetical protein
Holit_00327	Hypothetical protein
Holit_00328	Hypothetical protein
Holit_00329	Hypothetical protein
Holit_00330	Hypothetical protein
Holit_00331	Hypothetical protein
Holit_00332	Hypothetical protein
Holit_00333	Oxidoreductase YdhF	1.-.-.-	ydhF
Holit_00334	Putative membrane protein YdfK		ydfK
Holit_00335	Hypothetical protein
Holit_00336	Hypothetical protein
Holit_00337	Octaprenyl-diphosphate synthase	2.5.1.90	ispB
Holit_00338	23S rRNA (uridine2552-2'-O)-methyltransferase	2.1.1.166	ftsJ
Holit_00339	Hypothetical protein
Holit_00340	Sugar ABC transporter permease
Holit_00341	Sugar ABC transporter permease
Holit_00342	ABC transporter substrate-binding protein
Holit_00343	Hypothetical protein
Holit_00344	Putative transporter
Holit_00345	Hypothetical protein
Holit_00346	Hypothetical protein
Holit_00347	ABC transporter ATP-binding protein
Holit_00348	ABC transporter permease
Holit_00349	Hypothetical protein
Holit_00350	Hypothetical protein
Holit_00351	Hypothetical protein
Holit_00352	NAD+ diphosphatase	3.6.1.22	nudC
Holit_00353	NADPH-flavin oxidoreductase	1.5.1.38	frp
Holit_00354	Hypothetical protein
Holit_00355	Hypothetical protein
Holit_00356	ABC transporter ATP-binding protein
Holit_00357	Iron ABC transporter permease
Holit_00358	Thiamine ABC transporter substrate-binding protein
Holit_00359	DNA-3-methyladenine glycosylase II	3.2.2.21	alkA
Holit_00360	Hypothetical protein
Holit_00361	Hypothetical protein
Holit_00362	Hypothetical protein
Holit_00364	Hypothetical protein
Holit_00365	Helix-turn-helix domain-containing protein
Holit_00366	Methylated-DNA-[protein]-cysteine S-methyltransferase	2.1.1.63	MGMT
Holit_00367	2-iminobutanoate/2-iminopropanoate deaminase	3.5.99.10	ridA
Holit_00368	Cysteine/O-acetylserine efflux protein		eamB
Holit_00369	Modification methylase PvuII	2.1.1.113	pvuIIM
Holit_00370	Hypothetical protein
Holit_00371	Hypothetical protein
Holit_00372	Hypothetical protein
Holit_00373	Hypothetical protein
Holit_00374	ABC transporter substrate-binding protein
Holit_00375	Sirohydrochlorin cobaltochelatase	4.99.1.3	cbiK
Holit_00376	Hydroxylamine reductase	1.7.99.1	hcp
Holit_00377	Ion-translocating oxidoreductase complex subunit B	7.-.-.-	rsxB
Holit_00378	Hypothetical protein
Holit_00379	Hypothetical protein
Holit_00380	Tyrosine recombinase XerC		xerC
Holit_00381	Hypothetical protein
Holit_00382	Hypothetical protein
Holit_00383	Hypothetical protein
Holit_00384	Hypothetical protein
Holit_00385	Hypothetical protein
Holit_00386	Hypothetical protein
Holit_00387	Hypothetical protein
Holit_00388	Hypothetical protein
Holit_00389	Extracellular solute-binding protein
Holit_00390	Carbohydrate ABC transporter permease
Holit_00391	Sugar ABC transporter permease
Holit_00392	Glycoside hydrolase family 43
Holit_00393	Hypothetical protein
Holit_00394	Alpha-galacturonidase	3.2.1.67	lplD
Holit_00395	Hypothetical protein
Holit_00396	Deoxyribose-phosphate aldolase	4.1.2.4	deoC
Holit_00397	Hypothetical protein
Holit_00398	Inositol 2-dehydrogenase/D-chiro-inositol 3-dehydrogenase	1.1.1.369	iolG
Holit_00399	L-serine dehydratase, beta chain	4.3.1.17	sdhB
Holit_00400	L-serine dehydratase, alpha chain	4.3.1.17	sdhA
Holit_00401	Ribonuclease HI	3.1.26.4	RNASEH1
Holit_00402	Hypothetical protein
Holit_00403	Peptidoglycan O-acetyltransferase	2.3.1.-	patA
Holit_00404	Hypothetical protein
Holit_00406	Hypothetical protein
Holit_00407	Hypothetical protein
Holit_00408	Hypothetical protein
Holit_00409	Glutamate synthase (NADPH) small chain	1.4.1.13	gltD
Holit_00410	Hypothetical protein
Holit_00411	Transcription elongation factor GreA		greA
Holit_00412	Hypothetical protein
Holit_00413	Hypothetical protein
Holit_00414	Threonine synthase	4.2.3.1	thrC
Holit_00415	2-isopropylmalate synthase	2.3.3.13	leuA
Holit_00416	Ketol-acid reductoisomerase	1.1.1.86	ilvC
Holit_00417	Acetolactate synthase I/III small subunit	2.2.1.6	ilvH
Holit_00418	Putative ATPase		ycaJ
Holit_00419	Hypothetical protein
Holit_00420	Hypothetical protein
Holit_00421	Hypothetical protein
Holit_00422	Hypothetical protein
Holit_00423	Chorismate mutase	5.4.99.5	aroH
Holit_00424	Hypothetical protein
Holit_00425	Hypothetical protein
Holit_00426	Ribonucrease Y	3.1.-.-	rny
Holit_00427	ATP-dependent Clp protease, protease subunit	3.4.21.92	CLPP
Holit_00428	Mechanosensitive ion channel family protein
Holit_00429	Flagellar protein FliL		fliL
Holit_00430	Apolipoprotein N-acyltransferase	2.3.1.269	lnt
Holit_00431	Hypothetical protein
Holit_00432	Hypothetical protein
Holit_00433	Hypothetical protein
Holit_00434	Hypothetical protein
Holit_00435	Glycogen phosphorylase	2.4.1.1	glgP
Holit_00436	Queuosine precursor transporter
Holit_00437	Hypothetical protein
Holit_00438	Galactokinase	2.7.1.6	galK
Holit_00439	Hypothetical protein
Holit_00440	Methyl-accepting chemotaxis protein		mcp
Holit_00441	Excinuclease ABC subunit B		uvrB
Holit_00442	Hemerythrin
Holit_00443	Hypothetical protein
Holit_00444	ATP-dependent DNA helicase UvrD/PcrA	5.6.2.4	pcrA
Holit_00445	XTP/dITP diphosphohydrolase	3.6.1.66
Holit_00446	Hypothetical protein
Holit_00447	Bifunctional oligoribonuclease and PAP phosphatase NrnA	3.1.13.3;3.1.3.7	nrnA
Holit_00448	Xaa-Pro aminopeptidase	3.4.11.9	pepP
Holit_00449	Hypothetical protein
Holit_00450	Bifunctional precorrin-2 dehydrogenase/sirohydrochlorin ferrochelatase		cysG
Holit_00451	[CysO sulfur-carrier protein]-S-L-cysteine hydrolase	3.13.1.6	mec
Holit_00452	Sulfur carrier protein		thiS
Holit_00453	Hypothetical protein
Holit_00454	Magnesium chelatase family protein		comM
Holit_00455	HSP20 family protein		HSP20
Holit_00456	Hypothetical protein
Holit_00457	PTS sugar transporter subunit IIA
Holit_00458	Hypothetical protein
Holit_00459	Hercynine oxygenase	1.14.99.50	egtB
Holit_00460	Histidinol-phosphatase	3.1.3.15	hisK
Holit_00461	Na+/H+ antiporter NhaC family protein
Holit_00462	Hypothetical protein
Holit_00463	TRAP-type transport system large permease protein
Holit_00464	TRAP-type transport system small permease protein
Holit_00465	TRAP-type transport system periplasmic protein
Holit_00466	Hypothetical protein
Holit_00467	Oxalate-binding protein
Holit_00468	Molecular chaperone HtpG		htpG
Holit_00469	FKBP-type peptidyl-prolyl cis-trans isomerase FklB	5.2.1.8	fklB
Holit_00471	Hypothetical protein
Holit_00472	TatD DNase family protein	3.1.21.-	tatD
Holit_00473	Hypothetical protein
Holit_00474	Hypothetical protein
Holit_00475	Alkaline phosphatase	3.1.3.1
Holit_00476	Hypothetical protein
Holit_00477	Hypothetical protein
Holit_00478	Hypothetical protein
Holit_00479	Hypothetical protein
Holit_00480	Hypothetical protein
Holit_00481	Hypothetical protein
Holit_00482	Hypothetical protein
Holit_00483	Multidrug resistance protein MdtA		mdtA
Holit_00484	Hydrophobic/amphiphilic exporter-1 (mainly G- bacteria), HAE1 family		TC.HAE1
Holit_00485	Hypothetical protein
Holit_00486	Hypothetical protein
Holit_00487	Hypothetical protein
Holit_00488	Hypothetical protein
Holit_00489	DNA processing protein		smf
Holit_00490	DNA topoisomerase I	5.6.2.1	topA
Holit_00491	Integrase/recombinase XerC		xerC
Holit_00492	ATP-dependent HslUV protease, peptidase subunit HslV	3.4.25.2	clpQ
Holit_00493	ATP-dependent HslUV protease ATP-binding subunit HslU		hslU
Holit_00494	Hypothetical protein
Holit_00495	Flagellar basal-body rod protein FlgB		flgB
Holit_00496	Flagellar basal-body rod protein FlgC		flgC
Holit_00497	Flagellar hook-basal body complex protein FliE		fliE
Holit_00498	Flagellar M-ring protein FliF		fliF
Holit_00499	Flagellar motor switch protein FliG		fliG
Holit_00500	Flagellar assembly protein FliH		fliH
Holit_00501	Flagellum-specific ATP synthase	7.4.2.8	fliI
Holit_00502	Flagellar protein FliJ		fliJ
Holit_00503	Peptidyl-tRNA hydrolase, PTH1 family	3.1.1.29	spoVC
Holit_00504	Trk/ktr system potassium uptake protein		trkH
Holit_00505	23S rRNA pseudouridine1911/1915/1917 synthase	5.4.99.23	rluD
Holit_00506	Methylenetetrahydrofolate reductase (NADH)	1.5.1.54	metF
Holit_00507	Methylenetetrahydrofolate reductase (NADH)	1.5.1.54	metF
Holit_00508	Formate--tetrahydrofolate ligase	6.3.4.3	fhs
Holit_00509	Methenyltetrahydrofolate cyclohydrolase	3.5.4.9	fchA
Holit_00510	Bifunctional protein FolD protein	1.5.1.5;3.5.4.9	folD
Holit_00511	Hypothetical protein
Holit_00512	Anaerobic carbon-monoxide dehydrogenase catalytic subunit	1.2.7.4	cooS
Holit_00513	CO dehydrogenase maturation factor		cooC
Holit_00514	Carbon monoxide dehydrogenase/acetyl-CoA synthase subunit alpha	2.3.1.169	acsB
Holit_00515	Acetyl-CoA decarbonylase/synthase, CODH/ACS complex subunit delta	2.1.1.245	acsD
Holit_00516	Acetyl-CoA decarbonylase/synthase, CODH/ACS complex subunit gamma	2.1.1.245	acsC
Holit_00517	5-methyltetrahydrofolate corrinoid/iron sulfur protein methyltransferase	2.1.1.258	acsE
Holit_00518	Hypothetical protein
Holit_00519	Hypothetical protein
Holit_00520	DNA gyrase subunit A	5.6.2.2	gyrA
Holit_00521	Phosphoadenosine phosphosulfate reductase	1.8.4.10;1.8.4.8	cysH
Holit_00522	Sulfate adenylyltransferase subunit 2	2.7.7.4	cysD
Holit_00523	Sulfate adenylyltransferase subunit 1	2.7.7.4	cysN
Holit_00524	Site-specific DNA-methyltransferase (adenine-specific)	2.1.1.72	E2.1.1.72
Holit_00525	Hypothetical protein
Holit_00526	Threonine aldolase	4.1.2.48	ltaE
Holit_00527	Xaa-Pro peptidase family protein
Holit_00528	Hypothetical protein
Holit_00529	Hypothetical protein
Holit_00530	Hypothetical protein
Holit_00532	Serine-protein kinase RsbW	2.7.11.1	rsbW
Holit_00533	Hypothetical protein
Holit_00534	Hypothetical protein
Holit_00535	Hypothetical protein
Holit_00536	Hypothetical protein
Holit_00537	Serine-protein kinase RsbW	2.7.11.1	rsbW
Holit_00538	Putative anti-sigma factor antagonist BtrV		btrV
Holit_00539	Phosphorylated carbohydrates phosphatase	3.1.3.-
Holit_00540	Hypothetical protein
Holit_00541	TRNA N6-adenosine threonylcarbamoyltransferase	2.3.1.234	tsaD
Holit_00542	Putative aminohydrolase SsnA	3.-.-.-	ssnA
Holit_00543	Putative selenate reductase	1.97.1.9	ygfK
Holit_00544	Nucleobase transporter PlUacP
Holit_00545	Carbamate kinase	2.7.2.2	arcC
Holit_00546	Putative carbamoyltransferase YgeW	2.1.3.-	ygeW
Holit_00547	Acetylornithine deacetylase	3.5.1.16	argE
Holit_00548	Diaminopropionate ammonia-lyase	4.3.1.15	E4.3.1.15
Holit_00549	Hypothetical protein
Holit_00550	Hypothetical protein
Holit_00551	Hypothetical protein
Holit_00552	Hypothetical protein
Holit_00553	Hypothetical protein
Holit_00554	Hypothetical protein
Holit_00555	Hypothetical protein
Holit_00556	Hypothetical protein
Holit_00557	Hypothetical protein
Holit_00558	Hypothetical protein
Holit_00559	Hypothetical protein
Holit_00560	Mannose-6-phosphate isomerase	5.3.1.8	manA
Holit_00561	Hypothetical protein
Holit_00562	Hypothetical protein
Holit_00563	Large subunit ribosomal protein L20		rplT
Holit_00564	Large subunit ribosomal protein L35		rpmI
Holit_00565	Translation initiation factor IF-3		MTIF3
Holit_00566	Hypothetical protein
Holit_00567	Hypothetical protein
Holit_00568	MATE family efflux transporter
Holit_00569	TRNA-splicing ligase RtcB (3'-phosphate/5'-hydroxy nucleic acid ligase)	6.5.1.8	rtcB
Holit_00570	Peptide chain release factor		prfH
Holit_00571	Hypothetical protein
Holit_00572	Hypothetical protein
Holit_00573	Putative phosphinothricin acetyltransferase YwnH	2.3.1.183	ywnH
Holit_00574	Hypothetical protein
Holit_00575	Hypothetical protein
Holit_00576	Hypothetical protein
Holit_00577	Transketolase	2.2.1.1	tkt
Holit_00578	Hypothetical protein
Holit_00579	Hypothetical protein
Holit_00580	Hypothetical protein
Holit_00581	Hypothetical protein
Holit_00582	Hypothetical protein
Holit_00583	Ribosome-binding factor A		rbfA
Holit_00584	TRNA pseudouridine55 synthase	5.4.99.25	TRUB1
Holit_00585	Riboflavin kinase / FMN adenylyltransferase	2.7.1.26;2.7.7.2	ribF
Holit_00586	Small subunit ribosomal protein S15		rpsO
Holit_00587	Polyribonucleotide nucleotidyltransferase	2.7.7.8	PNPT1
Holit_00588	DUTP diphosphatase	3.6.1.23	dut
Holit_00589	Lipopolysaccharide export system permease protein		lptF
Holit_00590	Lipopolysaccharide export system permease protein		lptG
Holit_00591	Hypothetical protein
Holit_00592	HTH-type transcriptional activator RhaR		rhaR
Holit_00593	Hypothetical protein
Holit_00594	Beta-galactosidase	3.2.1.23
Holit_00595	Hypothetical protein
Holit_00596	4-alpha-glucanotransferase	2.4.1.25
Holit_00597	Ion-translocating oxidoreductase complex subunit A	7.-.-.-	rsxA
Holit_00598	Hypothetical protein
Holit_00599	Hypothetical protein
Holit_00600	Proton-translocating ferredoxin:NAD(+) oxidoreductase complex subunit D	7.1.1.-	rnfD
Holit_00601	SLBB domain-containing protein
Holit_00602	Hypothetical protein
Holit_00603	Hypothetical protein
Holit_00604	Rod shape determining protein RodA		mrdB
Holit_00605	Penicillin-binding protein 2	3.4.16.4	mrdA
Holit_00606	Hypothetical protein
Holit_00607	Hypothetical protein
Holit_00608	Rod shape-determining protein MreC		mreC
Holit_00609	Rod shape-determining protein MreB and related proteins		mreB
Holit_00610	Hypothetical protein
Holit_00611	Hypothetical protein
Holit_00612	Aldose 1-epimerase	5.1.3.3
Holit_00614	3D-(3,5/4)-trihydroxycyclohexane-1,2-dione acylhydrolase (decyclizing)	3.7.1.22	iolD
Holit_00615	Inosose dehydratase	4.2.1.44	iolE
Holit_00616	Phosphoglycerate kinase	2.7.2.3	pgk
Holit_00617	Glyceraldehyde-3-phosphate dehydrogenase (NAD(P)+) (phosphorylating)	1.2.1.59	gap
Holit_00618	Transketolase	2.2.1.1	tkt
Holit_00619	Transketolase	2.2.1.1	tkt
Holit_00620	1,2-diacylglycerol 3-alpha-glucosyltransferase	2.4.1.337	bgsB
Holit_00621	Ribosome-binding ATPase		ychF
Holit_00622	Hypothetical protein
Holit_00623	2-methoxy-6-polyprenyl-1,4-benzoquinol methylase	2.1.1.163	COQ5
Holit_00624	TetR/AcrR family transcriptional regulator, tetracycline repressor protein		tetR
Holit_00625	Hypothetical protein
Holit_00626	F-type H+-transporting ATPase subunit a		atpB
Holit_00627	F-type H+-transporting ATPase subunit c		atpE
Holit_00628	F-type H+-transporting ATPase subunit b		atpF
Holit_00629	F-type H+-transporting ATPase subunit delta		atpH
Holit_00630	F-type H+/Na+-transporting ATPase subunit alpha	7.1.2.2;7.2.2.1	atpA
Holit_00631	F-type H+-transporting ATPase subunit gamma		atpG
Holit_00632	F-type H+/Na+-transporting ATPase subunit beta	7.1.2.2;7.2.2.1	atpD
Holit_00633	F-type H+-transporting ATPase subunit epsilon		atpC
Holit_00634	Hypothetical protein
Holit_00635	Methyl-accepting chemotaxis protein		mcp
Holit_00636	Methyl-accepting chemotaxis protein		mcp
Holit_00637	AmmeMemoRadiSam system radical SAM enzyme
Holit_00638	Hypothetical protein
Holit_00639	NAD+ diphosphatase	3.6.1.22	nudC
Holit_00640	Cytidine deaminase	3.5.4.5	cdd
Holit_00641	PTS sugar transporter subunit IIA
Holit_00642	Hypothetical protein
Holit_00643	Hypothetical protein
Holit_00644	Hypothetical protein
Holit_00645	Hypothetical protein
Holit_00646	Hypothetical protein
Holit_00647	Hypothetical protein
Holit_00648	DNA adenine methyltransferase YhdJ	2.1.1.72	yhdJ
Holit_00649	Hypothetical protein
Holit_00650	4Fe-4S binding protein
Holit_00651	Hypothetical protein
Holit_00652	Putative adenylyltransferase/sulfurtransferase MoeZ		moeZ
Holit_00653	Hypothetical protein
Holit_00654	Hypothetical protein
Holit_00655	Hypothetical protein
Holit_00656	Polyribonucleotide nucleotidyltransferase	2.7.7.8	pnp
Holit_00657	Hypothetical protein
Holit_00658	Hypothetical protein
Holit_00659	Hypothetical protein
Holit_00660	Hypothetical protein
Holit_00661	Phosphoserine / homoserine phosphotransferase	2.7.1.39;3.1.3.3	thrH
Holit_00662	GTPase		ERAL1
Holit_00663	DNA-3-methyladenine glycosylase I	3.2.2.20	tag
Holit_00664	Hypothetical protein
Holit_00665	MATE family efflux transporter
Holit_00666	Hypothetical protein
Holit_00667	TRNA uridine 5-carboxymethylaminomethyl modification enzyme		MTO1
Holit_00668	Cell division protease FtsH	3.4.24.-	hflB
Holit_00669	Small-conductance mechanosensitive channel		mscS
Holit_00670	Hypothetical protein
Holit_00671	Hypothetical protein
Holit_00672	Hypothetical protein
Holit_00673	Hypothetical protein
Holit_00674	Hypothetical protein
Holit_00675	Hypothetical protein
Holit_00676	RNA polymerase sigma-70 factor, ECF subfamily		rpoE
Holit_00677	Hypothetical protein
Holit_00678	Hypothetical protein
Holit_00679	Hypothetical protein
Holit_00680	Hypothetical protein
Holit_00681	Hypothetical protein
Holit_00682	Hypothetical protein
Holit_00683	Hypothetical protein
Holit_00684	Hypothetical protein
Holit_00685	GTP-binding protein LepA		lepA
Holit_00686	Glycyl-tRNA synthetase	6.1.1.14	glyS1
Holit_00687	Hypothetical protein
Holit_00688	Hypothetical protein
Holit_00689	Hypothetical protein
Holit_00690	Hypothetical protein
Holit_00691	Competence protein ComFB		comFB
Holit_00692	Replicative DNA helicase	5.6.2.3	dnaB
Holit_00693	Large subunit ribosomal protein L9		rplI
Holit_00694	Hypothetical protein
Holit_00695	Small subunit ribosomal protein S18		rpsR
Holit_00696	Single-strand DNA-binding protein		ssb
Holit_00697	Small subunit ribosomal protein S6		rpsF
Holit_00698	Ion-translocating oxidoreductase complex subunit B	7.-.-.-	rsxB
Holit_00699	Nickel transport protein		cbiK
Holit_00700	Nickel transport protein		cbiL
Holit_00701	Cobalt/nickel transport system permease protein		cbiM
Holit_00702	Cobalt/nickel transport system permease protein		cbiQ
Holit_00703	Cobalt/nickel transport system ATP-binding protein		cbiO
Holit_00704	Flagellar protein FlbB		flbB
Holit_00705	Hypothetical protein
Holit_00706	Flagellar basal-body rod modification protein FlgD		flgD
Holit_00707	Flagellar hook protein FlgE		flgE
Holit_00708	Flagellar protein FlbD		flbD
Holit_00709	Chemotaxis protein MotA		motA
Holit_00710	Chemotaxis protein MotB		motB
Holit_00711	Flagellar protein FliL		fliL
Holit_00712	Flagellar motor switch protein FliM		fliM
Holit_00713	Flagellar motor switch protein FliN		fliN
Holit_00714	Hypothetical protein
Holit_00715	Flagellar biosynthesis protein FliP		fliP
Holit_00716	Flagellar biosynthesis protein FliQ		fliQ
Holit_00717	Flagellar biosynthesis protein FliR		fliR
Holit_00718	Flagellar biosynthesis protein FlhB		flhB
Holit_00719	Flagellar biosynthesis protein FlhA		flhA
Holit_00720	Flagellar biosynthesis protein FlhF		flhF
Holit_00721	Flagellar biosynthesis protein FlhG		fleN
Holit_00722	Hypothetical protein
Holit_00723	RNA polymerase sigma factor FliA		whiG
Holit_00724	Hypothetical protein
Holit_00725	Hypothetical protein
Holit_00726	Hypothetical protein
Holit_00727	Uridylate kinase	2.7.4.22	pyrH
Holit_00728	Hypothetical protein
Holit_00729	Hypothetical protein
Holit_00730	Hypothetical protein
Holit_00731	Hypothetical protein
Holit_00732	RNA polymerase sigma-70 factor, ECF subfamily		rpoE
Holit_00733	Cysteinyl-tRNA synthetase	6.1.1.16	cysS
Holit_00734	UDP-N-acetylmuramate dehydrogenase	1.3.1.98	murB
Holit_00735	Hypothetical protein
Holit_00736	DtxR family transcriptional regulator, Mn-dependent transcriptional regulator		mntR
Holit_00737	Hypothetical protein
Holit_00738	Hydroxyacylglutathione hydrolase	3.1.2.6	gloB
Holit_00739	MATE family, multidrug efflux pump
Holit_00740	Hypothetical protein
Holit_00741	ABC-2 type transport system ATP-binding protein
Holit_00742	Hypothetical protein
Holit_00743	Hypothetical protein
Holit_00744	Hypothetical protein
Holit_00745	Hypothetical protein
Holit_00746	Hypothetical protein
Holit_00747	Hypothetical protein
Holit_00748	Hypothetical protein
Holit_00749	Hypothetical protein
Holit_00750	Hypothetical protein
Holit_00751	Hypothetical protein
Holit_00752	Hypothetical protein
Holit_00753	Adaptive-response sensory-kinase SasA	2.7.-.-	sasA
Holit_00754	Sensory transduction protein regX3		regX3
Holit_00755	Hypothetical protein
Holit_00756	ABC-2 type transport system ATP-binding protein
Holit_00757	ABC-2 type transport system permease protein
Holit_00758	ECF RNA polymerase sigma factor SigH		sigH
Holit_00759	DtxR family transcriptional regulator, Mn-dependent transcriptional regulator		mntR
Holit_00760	Hypothetical protein
Holit_00761	Hypothetical protein
Holit_00762	Hypothetical protein
Holit_00763	Hypothetical protein
Holit_00764	Hypothetical protein
Holit_00765	Hypothetical protein
Holit_00766	Alanine-synthesizing transaminase	2.6.1.2;2.6.1.66	alaA
Holit_00767	Trk/ktr system potassium uptake protein		trkA
Holit_00768	Trk/ktr system potassium uptake protein		trkG
Holit_00772	Rubredoxin	1.-.-.-	rd
Holit_00773	Hypothetical protein
Holit_00774	ATP-dependent Lon protease	3.4.21.53	lon
Holit_00775	LysR family transcriptional regulator, hca operon transcriptional activator		hcaR
Holit_00776	Hypothetical protein
Holit_00777	Hypothetical protein
Holit_00778	Hypothetical protein
Holit_00779	Hypothetical protein
Holit_00780	Hypothetical protein
Holit_00781	Hypothetical protein
Holit_00782	Hypothetical protein
Holit_00783	Two-component system, OmpR family, response regulator VicR		vicR
Holit_00784	Adaptive-response sensory-kinase SasA	2.7.-.-	sasA
Holit_00785	Holo-[acyl-carrier protein] synthase	2.7.8.7	acpS
Holit_00786	Hypothetical protein
Holit_00787	Diadenylate cyclase	2.7.7.85	dacA
Holit_00788	1-deoxy-D-xylulose-5-phosphate synthase	2.2.1.7	dxs
Holit_00789	Hypothetical protein
Holit_00790	Hypothetical protein
Holit_00791	RNA polymerase primary sigma factor		rpoD
Holit_00792	DNA primase	2.7.7.101	dnaG
Holit_00793	Peptidoglycan lytic transglycosylase G	4.2.2.29	mltG
Holit_00794	Hypothetical protein
Holit_00795	Ribonuclease BN	3.1.26.11	rbn
Holit_00796	Hypothetical protein
Holit_00799	Hypothetical protein
Holit_00800	RNA polymerase sigma-70 factor, ECF subfamily		rpoE
Holit_00801	Hypothetical protein
Holit_00802	Holliday junction DNA helicase RuvA		ruvA
Holit_00803	Hypothetical protein
Holit_00804	Sulfate/thiosulfate transport system ATP-binding protein		cysA
Holit_00805	Sulfate/thiosulfate transport system permease protein		cysW
Holit_00806	Sulfate/thiosulfate transport system permease protein		cysT
Holit_00807	Sulfate/thiosulfate transport system substrate-binding protein		sbp
Holit_00808	Hypothetical protein
Holit_00809	FTR1 family iron permease
Holit_00810	Hypothetical protein
Holit_00811	Hypothetical protein
Holit_00812	Hypothetical protein
Holit_00813	Hypothetical protein
Holit_00814	Hypothetical protein
Holit_00815	Hypothetical protein
Holit_00816	Sulfonate transport system ATP-binding protein	7.6.2.14	ssuB
Holit_00817	Sulfonate transport system permease protein		ssuC
Holit_00818	Hypothetical protein
Holit_00819	Sulfonate transport system substrate-binding protein		ssuA
Holit_00820	TolC family protein		tolC
Holit_00821	ABC transporter permease
Holit_00822	ABC transporter ATP-binding protein
Holit_00823	HlyD family secretion protein		ABC.CD.TX
Holit_00824	Hypothetical protein
Holit_00825	Hypothetical protein
Holit_00826	ATP-binding cassette, subfamily F, member 3		ABCF3
Holit_00827	Hypothetical protein
Holit_00828	Hypothetical protein
Holit_00829	Hypothetical protein
Holit_00830	Hypothetical protein
Holit_00831	Heme response regulator HssR		hssR
Holit_00832	Sensor histidine kinase RcsC	2.7.13.3	rcsC
Holit_00833	Hypothetical protein
Holit_00834	Multidrug resistance protein MdtB		mdtB
Holit_00835	Hypothetical protein
Holit_00836	Hypothetical protein
Holit_00837	Hypothetical protein
Holit_00838	Galactoside O-acetyltransferase	2.3.1.18	lacA
Holit_00839	Hypothetical protein
Holit_00840	Hypothetical protein
Holit_00841	Hypothetical protein
Holit_00842	Hypothetical protein
Holit_00843	Hypothetical protein
Holit_00844	Hypothetical protein
Holit_00845	Hypothetical protein
Holit_00846	Hypothetical protein
Holit_00847	Hypothetical protein
Holit_00848	Hypothetical protein
Holit_00849	Hypothetical protein
Holit_00850	Hypothetical protein
Holit_00851	Hypothetical protein
Holit_00852	Hypothetical protein
Holit_00853	Hypothetical protein
Holit_00855	V-type ATP synthase subunit A
Holit_00856	V-type ATP synthase subunit B
Holit_00857	V-type ATP synthase subunit D
Holit_00858	V-type ATP synthase subunit I
Holit_00859	V-type ATP synthase subunit K
Holit_00860	(E)-4-hydroxy-3-methylbut-2-enyl-diphosphate synthase	1.17.7.1;1.17.7.3	ispG
Holit_00861	Hypothetical protein
Holit_00862	Twitching motility two-component system response regulator PilH		pilH
Holit_00863	Hypothetical protein
Holit_00864	Small subunit ribosomal protein S20		rpsT
Holit_00865	Integration host factor subunit beta		himD
Holit_00866	Apolipoprotein N-acyltransferase	2.3.1.269	lnt
Holit_00867	Apolipoprotein N-acyltransferase	2.3.1.269	lnt
Holit_00868	Regulator of RpoS		rssB
Holit_00869	Hypothetical protein
Holit_00870	CinA family protein
Holit_00871	Transcription termination factor Rho		rho
Holit_00872	Large subunit ribosomal protein L31		rpmE
Holit_00873	(R)-citramalate synthase	2.3.1.182	cimA
Holit_00874	[FeFe] hydrogenase H-cluster radical SAM maturase HydG		hydG
Holit_00875	Hypothetical protein
Holit_00876	Putative M18 family aminopeptidase 1	3.4.11.-	apeA
Holit_00877	Hypothetical protein
Holit_00878	Anaerobic nitric oxide reductase flavorubredoxin		norV
Holit_00879	Two-component system, chemotaxis family, chemotaxis protein CheY		cheY
Holit_00880	TRNA-dihydrouridine synthase B	1.3.1.-	dusB
Holit_00881	Adenylate kinase	2.7.4.3	adk
Holit_00882	Cysteine-S-conjugate beta-lyase	4.4.1.13	metC
Holit_00883	Cystathionine gamma-synthase	2.5.1.48	metB
Holit_00884	Rrf2 family transcriptional regulator, cysteine metabolism repressor		cymR
Holit_00885	Rrf2 family transcriptional regulator, cysteine metabolism repressor		cymR
Holit_00886	Hypothetical protein
Holit_00887	Hypothetical protein
Holit_00888	Hypothetical protein
Holit_00889	Hypothetical protein
Holit_00890	Hypothetical protein
Holit_00891	Hypothetical protein
Holit_00892	Hypothetical protein
Holit_00893	Hypothetical protein
Holit_00894	Cobaltochelatase subunit CobN, putative pseudogene
Holit_00895	Cobaltochelatase subunit CobN, putative pseudogene
Holit_00896	TonB-dependent receptor
Holit_00897	Hypothetical protein
Holit_00898	Lysyl-tRNA synthetase, class I	6.1.1.6	lysK
Holit_00899	Cyclic pyranopterin monophosphate synthase	4.6.1.17	moaC
Holit_00900	Hypothetical protein
Holit_00901	Hypothetical protein
Holit_00902	Hypothetical protein
Holit_00903	TRNA-uridine 2-sulfurtransferase	2.8.1.13	trmU
Holit_00904	Orotate phosphoribosyltransferase	2.4.2.10	pyrE
Holit_00905	Putative molybdopterin biosynthesis protein
Holit_00906	Hypothetical protein
Holit_00907	Hemolysin III		hlyIII
Holit_00908	Hexokinase	2.7.1.1	hk
Holit_00909	Sulfate permease, SulP family		sulP
Holit_00910	ACT domain-containing protein
Holit_00911	Putative transport protein
Holit_00912	Ldh family oxidoreductase
Holit_00913	Molybdate transport system substrate-binding protein		modA
Holit_00914	Molybdate transport system permease protein		modB
Holit_00915	Molybdate transport system ATP-binding protein	7.3.2.5	modC
Holit_00916	Hypothetical protein
Holit_00917	Hypothetical protein
Holit_00918	Undecaprenyl-diphosphatase	3.6.1.27	bacA
Holit_00919	Sensor histidine kinase RcsC	2.7.13.3	rcsC
Holit_00920	Hypothetical protein
Holit_00921	Putative pyruvate formate lyase activating enzyme	1.97.1.4	pflX
Holit_00922	Thioredoxin		trxA
Holit_00923	U32 family peptidase	3.4.-.-	trhP
Holit_00924	Copper chaperone		golB
Holit_00925	S-adenosylmethionine synthetase	2.5.1.6	metK
Holit_00926	Ribosome-associated protein		yaeJ
Holit_00927	Methyl-accepting chemotaxis protein		mcp
Holit_00928	Putative competence-damage inducible protein		cinA
Holit_00929	Lipopolysaccharide export system ATP-binding protein	7.5.2.5	lptB
Holit_00930	Lipopolysaccharide export system protein LptA		lptA
Holit_00931	Lipopolysaccharide export system protein LptC		lptC
Holit_00932	CTP synthase	6.3.4.2	pyrG
Holit_00933	Energy-coupling factor transport system permease protein		ecfT
Holit_00934	Energy-coupling factor transport system ATP-binding protein	7.-.-.-	ecfA
Holit_00935	ECF-type riboflavin transporter substrate-binding protein
Holit_00936	Hypothetical protein
Holit_00937	Hypothetical protein
Holit_00938	Hypothetical protein
Holit_00939	Transcription-repair coupling factor (superfamily II helicase)	5.6.2.4	mfd
Holit_00940	Hypothetical protein
Holit_00941	Hypothetical protein
Holit_00942	Putative permease
Holit_00943	Hypothetical protein
Holit_00944	Hypothetical protein
Holit_00945	Hypothetical protein
Holit_00946	Hypothetical protein
Holit_00947	Hypothetical protein
Holit_00948	Hypothetical protein
Holit_00949	Hypothetical protein
Holit_00950	Glycoside hydrolase family 3 protein
Holit_00951	Thioredoxin reductase (NADPH)	1.8.1.9	TRR
Holit_00952	Hypothetical protein
Holit_00953	Hypothetical protein
Holit_00954	Hypothetical protein
Holit_00955	Hypothetical protein
Holit_00956	Aminobenzoyl-glutamate utilization protein B		abgB
Holit_00957	Glutamate:Na+ symporter, ESS family		gltS
Holit_00958	Hypothetical protein
Holit_00959	Hypothetical protein
Holit_00960	Hypothetical protein
Holit_00961	Aminobenzoyl-glutamate utilization protein B		abgB
Holit_00962	Hypothetical protein
Holit_00963	ATP-dependent Lon protease	3.4.21.53	lon
Holit_00964	ATP-dependent Clp protease ATP-binding subunit ClpX		CLPX
Holit_00965	Hypothetical protein
Holit_00966	ATP-dependent Clp protease, protease subunit	3.4.21.92	CLPP
Holit_00967	Trigger factor		tig
Holit_00968	Hypothetical protein
Holit_00969	Tryptophanyl-tRNA synthetase	6.1.1.2	trpS
Holit_00971	Phosphoribosylformylglycinamidine synthase	6.3.5.3	purL
Holit_00972	Hypothetical protein
Holit_00973	Hypothetical protein
Holit_00974	Hypothetical protein
Holit_00975	Ubiquinone biosynthesis O-methyltransferase	2.1.1.222	COQ3
Holit_00976	Peptide/nickel transport system ATP-binding protein		ddpF
Holit_00977	Peptide/nickel transport system ATP-binding protein		ddpD
Holit_00978	Peptide/nickel transport system permease protein
Holit_00979	Hypothetical protein
Holit_00980	Hypothetical protein
Holit_00981	Hypothetical protein
Holit_00982	Hypothetical protein
Holit_00983	Hypothetical protein
Holit_00984	Isoleucyl-tRNA synthetase	6.1.1.5	ileS
Holit_00985	Hypothetical protein
Holit_00986	Hypothetical protein
Holit_00987	Hypothetical protein
Holit_00988	Hypothetical protein
Holit_00989	Nif-specific regulatory protein		nifA
Holit_00990	Small subunit ribosomal protein S1
Holit_00991	Phosphoribosylformylglycinamidine cyclo-ligase	6.3.3.1	purM
Holit_00992	Phosphoribosylglycinamide formyltransferase 1	2.1.2.2	purN
Holit_00993	Hypothetical protein
Holit_00994	Phosphoribosylaminoimidazolecarboxamide formyltransferase / IMP cyclohydrolase	2.1.2.3;3.5.4.10	purH
Holit_00995	Putative ABC transporter ATP-binding protein
Holit_00996	Hypothetical protein
Holit_00997	Hypothetical protein
Holit_00998	Hypothetical protein
Holit_00999	Nucleoside diphosphate kinase	2.7.4.6	ndk
Holit_01000	Hypothetical protein
Holit_01001	2-dehydro-3-deoxyphosphogluconate aldolase / (4S)-4-hydroxy-2-oxoglutarate aldolase	4.1.2.14;4.1.3.42	eda
Holit_01002	2-dehydro-3-deoxygluconokinase	2.7.1.45	kdgK
Holit_01003	Hemolysin family protein
Holit_01004	Hypothetical protein
Holit_01005	Hypothetical protein
Holit_01006	Hypothetical protein
Holit_01007	BMP family ABC transporter substrate-binding protein
Holit_01008	ABC transporter ATP-binding protein
Holit_01009	ABC transporter permease
Holit_01010	ABC transporter permease
Holit_01012	Hypothetical protein
Holit_01013	Selenocysteine-specific elongation factor		EEFSEC
Holit_01014	Hypothetical protein
Holit_01015	Hypothetical protein
Holit_01016	Hypothetical protein
Holit_01017	PAS domain protein
Holit_01018	Hypothetical protein
Holit_01019	Acetylglutamate kinase	2.7.2.8	argB
Holit_01020	Acetylornithine/N-succinyldiaminopimelate aminotransferase	2.6.1.11;2.6.1.17	argD
Holit_01021	Multiple sugar transport system substrate-binding protein
Holit_01022	Shikimate kinase	2.7.1.71	aroK
Holit_01023	Hypothetical protein
Holit_01024	Magnesium transporter		corA
Holit_01025	Hypothetical protein
Holit_01026	Phosphoglucomutase	5.4.2.2	pgm
Holit_01027	Hypothetical protein
Holit_01028	Regulator of sigma E protease	3.4.24.-	rseP
Holit_01029	1-deoxy-D-xylulose-5-phosphate reductoisomerase	1.1.1.267	dxr
Holit_01030	23S rRNA pseudouridine955/2504/2580 synthase	5.4.99.24	rluC
Holit_01031	Hypothetical protein
Holit_01032	Hypothetical protein
Holit_01033	Hypothetical protein
Holit_01034	Hypothetical protein
Holit_01035	Hypothetical protein
Holit_01036	Hypothetical protein
Holit_01037	Hypothetical protein
Holit_01038	Hypothetical protein
Holit_01039	Hypothetical protein
Holit_01040	Hypothetical protein
Holit_01041	Hypothetical protein
Holit_01042	Hypothetical protein
Holit_01043	Hypothetical protein
Holit_01044	Hypothetical protein
Holit_01045	Hypothetical protein
Holit_01046	Hypothetical protein
Holit_01047	Hypothetical protein
Holit_01048	Hypothetical protein
Holit_01049	Hypothetical protein
Holit_01050	Hypothetical protein
Holit_01051	Hypothetical protein
Holit_01052	Hypothetical protein
Holit_01053	Hypothetical protein
Holit_01054	Hypothetical protein
Holit_01055	Hypothetical protein
Holit_01056	Hypothetical protein
Holit_01057	Hypothetical protein
Holit_01058	Cysteine desulfurase	2.8.1.7	iscS
Holit_01059	Nitrogen fixation protein NifU and related proteins		nifU
Holit_01060	Two-component system, chemotaxis family, chemotaxis protein CheY		cheY
Holit_01061	Chemotaxis protein CheX		cheX
Holit_01062	Hypothetical protein
Holit_01063	[acyl-carrier-protein] S-malonyltransferase	2.3.1.39	fabD
Holit_01064	Hypothetical protein
Holit_01065	Hypothetical protein
Holit_01066	Putative N6-adenine-specific DNA methylase	2.1.1.-	ypsC
Holit_01067	Hypothetical protein
Holit_01068	Formate dehydrogenase (hydrogenase)	1.17.98.-;1.17.98.4	fdhF
Holit_01069	FeS-containing electron transfer protein		hycB
Holit_01070	Hypothetical protein
Holit_01071	FeS-containing electron transfer protein		hycB
Holit_01072	Iron hydrogenase HydA2	1.12.7.-	hydA2
Holit_01073	Molybdenum cofactor guanylyltransferase	2.7.7.77	mobA
Holit_01074	Recombination protein RecA		recA
Holit_01075	D-lactate dehydrogenase	1.1.1.28	ldhA
Holit_01076	Putative HTH-type transcriptional regulator
Holit_01077	Hypothetical protein
Holit_01078	Xanthine dehydrogenase molybdenum-binding subunit	1.17.1.4	xdhA
Holit_01079	Xanthine dehydrogenase FAD-binding subunit	1.17.1.4	xdhB
Holit_01080	Xanthine dehydrogenase iron-sulfur-binding subunit		xdhC
Holit_01081	Hypothetical protein
Holit_01082	Hypothetical protein
Holit_01083	Hypothetical protein
Holit_01084	Guanine deaminase	3.5.4.3	guaD
Holit_01085	Hypothetical protein
Holit_01086	Acetolactate synthase large subunit	2.2.1.6	ilvB
Holit_01087	Dihydroxy-acid dehydratase	4.2.1.9	ilvD
Holit_01088	Hypothetical protein
Holit_01089	ABC transporter ATP-binding protein
Holit_01090	ABC transporter permease
Holit_01091	ABC transporter substrate-binding protein
Holit_01092	Hypothetical protein
Holit_01093	Hypothetical protein
Holit_01094	Hypothetical protein
Holit_01095	Hypothetical protein
Holit_01096	Branched-chain amino acid transport system permease protein		livM
Holit_01097	Branched-chain amino acid transport system ATP-binding protein		livG
Holit_01098	Branched-chain amino acid transport system ATP-binding protein		livF
Holit_01099	Hypothetical protein
Holit_01100	Cation:dicarboxylase symporter family transporter
Holit_01101	TauA, ABC-type nitrate/sulfonate/bicarbonate transport systems, periplasmic components
Holit_01102	Hypothetical protein
Holit_01103	Hypothetical protein
Holit_01104	TauA, ABC-type nitrate/sulfonate/bicarbonate transport systems, periplasmic component
Holit_01105	TauB, ABC-type nitrate/sulfonate/bicarbonate transport system, ATPase component
Holit_01106	TauC, ABC-type nitrate/sulfonate/bicarbonate transport system, permease component
Holit_01107	Hypothetical protein
Holit_01108	Hypothetical protein
Holit_01109	(R)-phenyllactyl-CoA dehydratase beta subunit	4.2.1.-	fldC
Holit_01110	Hypothetical protein
Holit_01111	Fructokinase	2.7.1.4	scrK
Holit_01112	Chorismate synthase	4.2.3.5	aroC
Holit_01113	Hypothetical protein
Holit_01114	ASKHA domain-containing protein
Holit_01115	Hypothetical protein
Holit_01116	ABC transporter, substrate-binding protein
Holit_01117	ABC transporter permease
Holit_01118	ABC transporter, ATP-binding protein
Holit_01119	Small subunit ribosomal protein S9		rpsI
Holit_01120	Large subunit ribosomal protein L13		rplM
Holit_01121	Hypothetical protein
Holit_01122	Hypothetical protein
Holit_01123	Hypothetical protein
Holit_01124	Hypothetical protein
Holit_01125	Hypothetical protein
Holit_01126	Hypothetical protein
Holit_01127	Hypothetical protein
Holit_01128	Hypothetical protein
Holit_01129	Hypothetical protein
Holit_01130	Hypothetical protein
Holit_01131	TonB-dependent receptor
Holit_01132	Periplasmic protein TonB		tonB
Holit_01133	Biopolymer transport protein ExbD		exbD
Holit_01134	Biopolymer transport protein ExbB		exbB
Holit_01135	ABC transporter substrate-binding protein
Holit_01136	Hypothetical protein
Holit_01137	Hypothetical protein
Holit_01138	ABC transporter ATP-binding protein
Holit_01139	Iron ABC transporter permease
Holit_01140	Hypothetical protein
Holit_01141	Hypothetical protein
Holit_01142	Hypothetical protein
Holit_01143	Long-chain acyl-CoA synthetase	6.2.1.3	fadD
Holit_01144	Hypothetical protein
Holit_01145	Hypothetical protein
Holit_01146	Hypothetical protein
Holit_01147	Cyclic di-GMP binding protein
Holit_01148	Hypothetical protein
Holit_01149	Hypothetical protein
Holit_01150	Valyl-tRNA synthetase	6.1.1.9	valS
Holit_01151	IS4 family transposase ISGvi2
Holit_01152	Hypothetical protein
Holit_01153	Hypothetical protein
Holit_01154	Hypothetical protein
Holit_01155	MATE family, multidrug efflux pump
Holit_01156	Glutamate N-acetyltransferase / amino-acid N-acetyltransferase	2.3.1.1;2.3.1.35	argJ
Holit_01157	N-acetyl-gamma-glutamyl-phosphate reductase	1.2.1.38	argC
Holit_01158	Hypothetical protein
Holit_01159	Outer membrane protein assembly factor BamD		bamD
Holit_01160	Hypothetical protein
Holit_01161	Hypothetical protein
Holit_01162	Hypothetical protein
Holit_01163	Insertion element IS1 protein InsB		insB
Holit_01164	ABC transporter ATP-binding protein
Holit_01165	Iron ABC transporter permease
Holit_01166	Cobalt-precorrin-8 methylmutase	5.4.99.60	cbiC
Holit_01167	Adenosylcobyric acid synthase	6.3.5.10	cobQ
Holit_01168	Threonine-phosphate decarboxylase	4.1.1.81	cobD
Holit_01169	Adenosylcobinamide-phosphate synthase	6.3.1.10	cbiB
Holit_01170	Cobyrinic acid a,c-diamide synthase	6.3.5.11;6.3.5.9	cbiA
Holit_01171	Precorrin-6B C5,15-methyltransferase / cobalt-precorrin-6B C5,C15-methyltransferase	2.1.1.132;2.1.1.196;2.1.1.289	cbiET
Holit_01172	Precorrin-6A/cobalt-precorrin-6A reductase	1.3.1.106;1.3.1.54	cbiJ
Holit_01173	Precorrin-3B C17-methyltransferase / cobalt-factor III methyltransferase	2.1.1.131;2.1.1.272	cbiH
Holit_01174	Cobalt-precorrin 5A hydrolase	3.7.1.12	cbiG
Holit_01175	Precorrin-4/cobalt-precorrin-4 C11-methyltransferase	2.1.1.133;2.1.1.271	cbiF
Holit_01176	Cobalt-precorrin-5B (C1)-methyltransferase	2.1.1.195	cbiD
Holit_01177	Colicin I receptor		cirA
Holit_01178	SpoIIIJ-associated protein		jag
Holit_01179	YidC/Oxa1 family membrane protein insertase		ccfA
Holit_01180	Ribonuclease P protein component	3.1.26.5	rnpA
Holit_01181	Long-chain acyl-CoA synthetase, partial	6.2.1.3	fadD
Holit_01182	Tagaturonate epimerase	5.1.2.7	uxaE
Holit_01183	Redox-sensing transcriptional repressor		rex
Holit_01184	23S rRNA (guanine2069-N7)-methyltransferase	2.1.1.264	rlmK
Holit_01185	Hypothetical protein
Holit_01186	NADP-dependent malic enzyme	1.1.1.38
Holit_01187	Hypothetical protein
Holit_01188	Hypothetical protein
Holit_01189	Hypothetical protein
Holit_01190	RNA polymerase sigma-I factor		sigI
Holit_01191	Putative protein
Holit_01192	Hypothetical protein
Holit_01193	Hypothetical protein
Holit_01194	Hypothetical protein
Holit_01195	Hypothetical protein
Holit_01196	Hypothetical protein
Holit_01197	Endonuclease MutS2	3.1.-.-	mutS2
Holit_01198	TRNA 5-carboxymethoxyuridine methyltransferase	2.1.1.-	cmoM
Holit_01199	Nickel transport system permease protein
Holit_01200	ABC transporter ATP-binding protein/permease
Holit_01201	ABC transporter ATP-binding protein/permease
Holit_01202	Nickel transport system substrate-binding protein		nikA
Holit_01203	ABC transporter substrate-binding protein, putative pseudogene
Holit_01204	Nickel transport system ATP-binding protein	7.2.2.11	nikE
Holit_01205	Nickel transport system ATP-binding protein	7.2.2.11	nikD
Holit_01206	Nickel transport system permease protein		nikC
Holit_01207	Nickel transport system permease protein		nikB
Holit_01208	Nickel transport system substrate-binding protein		nikA
Holit_01209	Hypothetical protein
Holit_01210	Hypothetical protein
Holit_01211	Hypothetical protein
Holit_01212	Hypothetical protein
Holit_01213	Hypothetical protein
Holit_01214	Sorbitol-6-phosphate 2-dehydrogenase	1.1.1.140	srlD
Holit_01215	Hypothetical protein
Holit_01216	Glycogen debranching enzyme	3.2.1.-	GlgX
Holit_01217	Hypothetical protein
Holit_01218	Hypothetical protein
Holit_01219	Aspartate-semialdehyde dehydrogenase	1.2.1.11	asd
Holit_01220	Diaminopimelate decarboxylase	4.1.1.20	lysA
Holit_01221	Hypothetical protein
Holit_01222	ATP-dependent DNA helicase UvrD/PcrA	5.6.2.4	pcrA
Holit_01223	DNA mismatch repair protein MutS2		mutS2
Holit_01224	Ribosome biogenesis GTPase / thiamine phosphate phosphatase	3.1.3.100;3.6.1.-	rsgA
Holit_01225	Hypothetical protein
Holit_01226	Hypothetical protein
Holit_01227	Dephospho-CoA kinase	2.7.1.24	coaE
Holit_01228	Cell division protein FtsN		ftsN
Holit_01229	Hypothetical protein
Holit_01230	Putative transcriptional regulatory protein
Holit_01231	Crossover junction endodeoxyribonuclease RuvC	3.1.21.10	ruvC
Holit_01232	Hypothetical protein
Holit_01233	Hypothetical protein
Holit_01234	Basic amino acid/polyamine antiporter, APA family		TC.APA
Holit_01235	D-mannonate dehydratase	4.2.1.8	manD
Holit_01236	Hypothetical protein
Holit_01237	Hypothetical protein
Holit_01238	Methyl-accepting chemotaxis protein		mcp
Holit_01239	Chromosomal replication initiator protein		dnaA
Holit_01240	Chromosomal replication initiator protein DnaA		dnaA
Holit_01241	DNA gyrase subunit B	5.6.2.2	gyrB
Holit_01242	Hypothetical protein
Holit_01243	Hypothetical protein
Holit_01244	Hypothetical protein
Holit_01245	Hypothetical protein
Holit_01246	Hypothetical protein
Holit_01247	Fluoride exporter		crcB
Holit_01248	SEC-C motif domain protein
Holit_01249	Threonine synthase	4.2.3.1	thrC
Holit_01250	Phosphatidylglycerol---prolipoprotein diacylglyceryl transferase	2.5.1.145	umpA
Holit_01251	Flagellar biosynthesis protein FlhG		fleN
Holit_01252	Hypothetical protein
Holit_01253	Hypothetical protein
Holit_01254	2-C-methyl-D-erythritol 2,4-cyclodiphosphate synthase	4.6.1.12	ispF
Holit_01255	2-C-methyl-D-erythritol 4-phosphate cytidylyltransferase	2.7.7.60	ispD
Holit_01256	CarD family transcriptional regulator, regulator of rRNA transcription		carD
Holit_01257	Hypothetical protein
Holit_01258	MoxR-like ATPase	3.6.3.-	moxR
Holit_01259	Hypothetical protein
Holit_01260	Type III restriction enzyme	3.1.21.5	res
Holit_01261	Hypothetical protein
Holit_01262	Hypothetical protein
Holit_01263	Hypothetical protein
Holit_01264	Methylated-DNA-protein-cysteine methyltransferase related protein		ybaZ
Holit_01265	Hypothetical protein
Holit_01266	Hypothetical protein
Holit_01267	Hypothetical protein
Holit_01268	Hypothetical protein
Holit_01269	CDP-diacylglycerol---glycerol-3-phosphate 3-phosphatidyltransferase	2.7.8.5	pgsA
Holit_01274	Purine-binding chemotaxis protein CheW		cheW
Holit_01275	DegT/DnrJ/EryC1/StrS family aminotransferase
Holit_01276	NAD+ kinase	2.7.1.23	nadK
Holit_01277	DNA repair protein RecN (Recombination protein N)		recN
Holit_01278	Hypothetical protein
Holit_01279	ATP-binding cassette, subfamily B, multidrug efflux pump
Holit_01280	ATP-binding cassette, subfamily B, multidrug efflux pump
Holit_01281	ATP phosphoribosyltransferase	2.4.2.17	hisG
Holit_01282	Imidazoleglycerol-phosphate dehydratase	4.2.1.19	hisB
Holit_01283	Imidazole glycerol-phosphate synthase subunit HisH	4.3.2.10	hisH
Holit_01284	Imidazole glycerol-phosphate synthase subunit HisF	4.3.2.10	hisF
Holit_01285	Phosphoribosyl-AMP cyclohydrolase / phosphoribosyl-ATP pyrophosphohydrolase	3.5.4.19;3.6.1.31	hisIE
Holit_01286	Beta-1,4-mannooligosaccharide/beta-1,4-mannosyl-N-acetylglucosamine phosphorylase	2.4.1.319;2.4.1.320
Holit_01287	CMP/dCMP kinase	2.7.4.25	cmk
Holit_01288	A/G-specific adenine glycosylase	3.2.2.31	mutY
Holit_01289	Cysteine desulfurase	2.8.1.7	iscS
Holit_01290	TRNA uracil 4-sulfurtransferase	2.8.1.4	thiI
Holit_01292	Hypothetical protein
Holit_01293	Hypothetical protein
Holit_01294	Indolepyruvate ferredoxin oxidoreductase, beta subunit	1.2.7.8	iorB
Holit_01295	Phenylacetate-CoA ligase	6.2.1.30	paaK
Holit_01296	Fructose-bisphosphate aldolase, class II	4.1.2.13	FBA
Holit_01298	3-dehydroquinate synthase	4.2.3.4	aroB
Holit_01299	Hypothetical protein
Holit_01300	UDPglucose 6-dehydrogenase	1.1.1.22
Holit_01301	Site-specific DNA-methyltransferase (adenine-specific)	2.1.1.72	E2.1.1.72
Holit_01302	Sugar phosphatase YbiV	3.1.3.23	ybiV
Holit_01303	Hypothetical protein
Holit_01304	Hypothetical protein
Holit_01305	Hypothetical protein
Holit_01306	Phosphoenolpyruvate phosphomutase / 2-hydroxyethylphosphonate cytidylyltransferase	2.7.7.104;5.4.2.9
Holit_01307	Phosphonopyruvate decarboxylase	4.1.1.82
Holit_01308	2-aminoethylphosphonate-pyruvate transaminase	2.6.1.37	phnW
Holit_01309	Galactoside 2-L-fucosyltransferase	2.4.1.69
Holit_01310	ABC transporter ATP-binding protein
Holit_01311	Hypothetical protein
Holit_01312	Hypothetical protein
Holit_01313	IS1595 family transposase ISPaen6
Holit_01314	16S rRNA (guanine527-N7)-methyltransferase	2.1.1.170	rsmG
Holit_01315	Hypothetical protein
Holit_01316	Mannonate dehydratase	4.2.1.8	uxuA
Holit_01317	Alcohol dehydrogenase catalytic domain-containing protein
Holit_01318	TRAP-type transport system large permease protein
Holit_01319	TRAP-type transport system small permease protein
Holit_01320	TRAP-type transport system periplasmic protein
Holit_01321	Hypothetical protein
Holit_01322	Hypothetical protein
Holit_01323	Hypothetical protein
Holit_01324	Hypothetical protein
Holit_01325	2Fe-2S-binding protein
Holit_01326	4Fe-4S binding protein
Holit_01327	NAD(P)H-dependent oxidoreductase subunit E
Holit_01328	Anaerobic carbon-monoxide dehydrogenase catalytic subunit	1.2.7.4	cooS
Holit_01329	Hypothetical protein
Holit_01330	Hypothetical protein
Holit_01331	S-adenosylmethionine:tRNA ribosyltransferase-isomerase	2.4.99.17	queA
Holit_01332	Holliday junction DNA helicase RuvB	5.6.2.4	ruvB
Holit_01333	Hypothetical protein
Holit_01334	Zinc transport system permease protein		znuB
Holit_01335	Zinc transport system ATP-binding protein	7.2.2.20	znuC
Holit_01336	Hypothetical protein
Holit_01337	RNA polymerase sigma-54 factor		rpoN
Holit_01338	Ribosome hibernation promoting factor		hpf
Holit_01339	Chaperonin GroEL	5.6.1.7	HSPD1
Holit_01340	Branched chain amino acid efflux pump		alzC
Holit_01341	Branched chain amino acid efflux pump		alzD
Holit_01342	Tryptophan synthase alpha chain	4.2.1.20	trpA
Holit_01343	Tryptophan synthase beta chain	4.2.1.20	trpB
Holit_01344	Hypothetical protein
Holit_01345	Hypothetical protein
Holit_01346	Hypothetical protein
Holit_01348	Hypothetical protein
Holit_01349	Fur family transcriptional regulator, ferric uptake regulator		furB
Holit_01350	Reverse rubrerythrin-1	1.11.1.1	rbr3A
Holit_01351	ABC transporter permease
Holit_01352	ABC transporter ATP-binding protein
Holit_01353	MlaD family protein
Holit_01354	Hypothetical protein
Holit_01355	Hypothetical protein
Holit_01356	Beta-barrel assembly-enhancing protease	3.4.-.-	bepA
Holit_01357	Hypothetical protein
Holit_01358	Polyprenol monophosphomannose synthase	2.4.1.-	ppm1
Holit_01359	Hypothetical protein
Holit_01360	Hypothetical protein
Holit_01361	ATP/GTP phosphatase	3.6.1.-
Holit_01362	Hypothetical protein
Holit_01363	Hypothetical protein
Holit_01364	Hypothetical protein
Holit_01365	Cysteine synthase	2.5.1.47	cysK
Holit_01366	Dinitrogenase iron-molybdenum cofactor biosynthesis protein		nifB
Holit_01367	Hypothetical protein
Holit_01368	Peptidoglycan-associated lipoprotein		pal
Holit_01369	Hypothetical protein
Holit_01370	Enolase	4.2.1.11	eno
Holit_01371	Hypothetical protein
Holit_01372	DTMP kinase	2.7.4.9	tmk
Holit_01373	Translocation and assembly module TamB		tamB
Holit_01374	outer membrane protein assembly factor
Holit_01375	Hypothetical protein
Holit_01376	DNA mismatch repair protein MutS		mutS
Holit_01377	Hypothetical protein
Holit_01378	Hypothetical protein
Holit_01379	Hypothetical protein
Holit_01380	Hypothetical protein
Holit_01381	Hypothetical protein
Holit_01382	Bifunctional aspartokinase / homoserine dehydrogenase 1	1.1.1.3;2.7.2.4	thrA
Holit_01383	Hypothetical protein
Holit_01384	Hypothetical protein
Holit_01385	Hypothetical protein
Holit_01386	Hypothetical protein
Holit_01387	Hypothetical protein
Holit_01388	Histidine 2-aminobutanoyltransferase	2.5.1.-;2.5.1.152	cntL
Holit_01389	Staphylopine/pseudopaline/yersinopine synthase	1.5.1.-;1.5.1.52	cntM
Holit_01390	DMT family transporter
Holit_01391	2-methoxy-6-polyprenyl-1,4-benzoquinol methylase	2.1.1.163	COQ5
Holit_01392	Iron complex transport system substrate-binding protein
Holit_01393	Iron complex transport system permease protein
Holit_01394	Iron complex transport system ATP-binding protein	7.2.2.-
Holit_01395	Lipoyl synthase	2.8.1.8
Holit_01396	Lipoate---protein ligase	6.3.1.20
Holit_01397	Lipoate--protein ligase family protein
Holit_01398	Hypothetical protein
Holit_01399	Hypothetical protein
Holit_01400	ABC transporter ATP-binding protein
Holit_01401	ABC transporter permease
Holit_01402	ABC transporter substrate binding protein
Holit_01403	MlaD family protein
Holit_01404	ATP-binding cassette domain-containing protein
Holit_01405	ABC transporter permease
Holit_01406	Hypothetical protein
Holit_01407	UDP-glucose:undecaprenyl-phosphate glucose-1-phosphate transferase	2.7.8.31	wcaJ
Holit_01408	Hypothetical protein
Holit_01409	Alanine racemase	5.1.1.1	alr
Holit_01410	Hypothetical protein
Holit_01411	Hypothetical protein
Holit_01412	Hypothetical protein
Holit_01413	Carbamoyl-phosphate synthase large subunit	6.3.5.5	carB
Holit_01414	Hypothetical protein
Holit_01415	Carbamoyl-phosphate synthase small subunit	6.3.5.5	carA
Holit_01416	Hypothetical protein
Holit_01417	Hemerythrin
Holit_01418	ATP-dependent RNA helicase HrpA	3.6.4.13	hrpA
Holit_01420	Bacteriohemerythrin
Holit_01421	Hypothetical protein
Holit_01422	Hypothetical protein
Holit_01423	5'/3'-nucleotidase	3.1.3.5;3.1.3.6	surE
Holit_01424	Galactokinase	2.7.1.6	galK
Holit_01425	Putative ABC transport system permease protein
Holit_01426	Putative ABC transport system ATP-binding protein
Holit_01427	Hypothetical protein
Holit_01428	Hypothetical protein
Holit_01429	Hypothetical protein
Holit_01430	Sensor histidine kinase RcsC	2.7.13.3	rcsC
Holit_01431	Carboxy-S-adenosyl-L-methionine synthase	2.1.3.-	cmoA
Holit_01432	Hypothetical protein
Holit_01433	Hypothetical protein
Holit_01434	Histidinol dehydrogenase	1.1.1.23	hisD
Holit_01435	Hypothetical protein
Holit_01436	Phosphatidate cytidylyltransferase	2.7.7.41	cdsA
Holit_01437	Undecaprenyl diphosphate synthase	2.5.1.31	uppS
Holit_01438	Ribosome recycling factor		RRF
Holit_01439	Elongation factor Ts		TSFM
Holit_01440	Small subunit ribosomal protein S2		rpsB
Holit_01441	Maf family protein
Holit_01442	MgtC/SapB family protein
Holit_01443	Hypothetical protein
Holit_01444	Hypothetical protein
Holit_01445	Poly(A) polymerase	2.7.7.19	pcnB
Holit_01446	Monoacylglycerol lipase	3.1.1.23
Holit_01447	23S rRNA (uracil1939-C5)-methyltransferase	2.1.1.190	rumA
Holit_01448	Hypothetical protein
Holit_01449	Hypothetical protein
Holit_01450	Hypothetical protein
Holit_01451	Hypothetical protein
Holit_01452	Biopolymer transport protein ExbD		exbD
Holit_01453	Biopolymer transport protein ExbD		exbD
Holit_01454	Periplasmic protein TonB		tonB
Holit_01455	Hypothetical protein
Holit_01456	NAD-dependent epimerase/dehydratase family protein
Holit_01457	NAD-dependent epimerase/dehydratase
Holit_01458	NAD-dependent epimerase/dehydratase
Holit_01459	Lipopolysaccharide biosynthesis protein RfbH		ribH
Holit_01460	NAD-dependent epimerase/dehydratase family protein
Holit_01461	UDPglucose 6-dehydrogenase	1.1.1.22	ugd
Holit_01462	CDP-glucose 4,6-dehydratase	4.2.1.45	rfbG
Holit_01463	Glucose-1-phosphate cytidylyltransferase	2.7.7.33	rfbF
Holit_01464	Hypothetical protein
Holit_01465	ABC transporter ATP-binding protein
Holit_01466	Hypothetical protein
Holit_01467	Class I SAM-dependent methyltransferase
Holit_01468	Hypothetical protein
Holit_01469	Glyceraldehyde 3-phosphate dehydrogenase (phosphorylating)	1.2.1.12	GAPDH
Holit_01470	Phosphoglycerate kinase	2.7.2.3	pgk
Holit_01471	Triosephosphate isomerase (TIM)	5.3.1.1	tpiA
Holit_01472	Hypothetical protein
Holit_01473	Hypothetical protein
Holit_01474	TRNA pseudouridine38-40 synthase	5.4.99.12	PUS1
Holit_01475	Hypothetical protein
Holit_01476	Hypothetical protein
Holit_01477	Molybdopterin adenylyltransferase	2.7.7.75	mogA
Holit_01478	Hypothetical protein
Holit_01479	HAD-IIA family hydrolase
Holit_01480	Regulatory protein RecX		recX
Holit_01481	Hypothetical protein
Holit_01482	Hypothetical protein
Holit_01483	Ferredoxin
Holit_01484	Hypothetical protein
Holit_01485	Elongation factor G		EFG
Holit_01486	Hypothetical protein
Holit_01487	Putative protein YisK		yisK
Holit_01488	ATP-dependent Clp protease ATP-binding subunit ClpC		clpC
Holit_01489	MATE family efflux transporter
Holit_01490	D-methionine transport system substrate-binding protein		metQ
Holit_01491	D-methionine transport system permease protein		metI
Holit_01492	D-methionine transport system ATP-binding protein		metN
Holit_01493	Phosphinothricin N-acetyltransferase	2.3.1.183	bar
Holit_01494	ParB family transcriptional regulator, chromosome partitioning protein		spo0J
Holit_01495	Chromosome partitioning protein		soj
Holit_01496	Sugar phosphatase YidA	3.1.3.23	yidA
Holit_01497	Hypothetical protein
Holit_01498	Elongation factor G		EFG
Holit_01499	Hypothetical protein
Holit_01500	Hypothetical protein
Holit_01501	Hypothetical protein
Holit_01502	Hypothetical protein
Holit_01503	Hypothetical protein
Holit_01504	Hypothetical protein
Holit_01505	N-acetylglucosamine-6-phosphate deacetylase	3.5.1.25	nagA
Holit_01506	Glucosamine-6-phosphate deaminase	3.5.99.6	nagB
Holit_01507	Aspartate kinase	2.7.2.4	lysC
Holit_01508	4-hydroxy-tetrahydrodipicolinate reductase	1.17.1.8	dapB
Holit_01509	4-hydroxy-tetrahydrodipicolinate synthase	4.3.3.7	dapA
Holit_01510	DNA repair protein SbcC/Rad50		rad50
Holit_01511	DNA repair protein SbcD/Mre11		mre11
Holit_01512	Hypothetical protein
Holit_01513	Hypothetical protein
Holit_01514	Hypothetical protein
Holit_01515	Poly(ribitol-phosphate) beta-glucosyltransferase	2.4.1.53	tarQ
Holit_01516	Hypothetical protein
Holit_01517	ISAzo13 family transposase ISDssp1
Holit_01518	Hypothetical protein
Holit_01519	Hypothetical protein
Holit_01520	GDP-L-fucose synthase	1.1.1.271	fcl
Holit_01521	GDPmannose 4,6-dehydratase	4.2.1.47	gmd
Holit_01522	D-inositol-3-phosphate glycosyltransferase	2.4.1.250	mshA
Holit_01523	Undecaprenyl-phosphate 4-deoxy-4-formamido-L-arabinose transferase	2.4.2.53	arnC
Holit_01524	LacI family transcriptional regulator, galactose operon repressor		galR
Holit_01525	Hypothetical protein
Holit_01526	SDR family oxidoreductase
Holit_01527	Sugar ABC transporter permease
Holit_01528	Sugar ABC transporter ATP-binding protein
Holit_01529	ABC transporter permease
Holit_01530	Flavodoxin
Holit_01531	Hypothetical protein
Holit_01532	GNAT family N-acetyltransferase
Holit_01533	Molybdenum transport protein	2.4.2.-	modD
Holit_01534	Hypothetical protein
Holit_01535	Hypothetical protein
Holit_01536	Excinuclease ABC subunit C		uvrC
Holit_01537	Hypothetical protein
Holit_01538	Hypothetical protein
Holit_01539	16S rRNA (uracil1498-N3)-methyltransferase	2.1.1.193	rsmE
Holit_01540	Hypothetical protein
Holit_01541	Hypothetical protein
Holit_01542	Hypothetical protein
Holit_01543	UDP-N-acetylglucosamine 2-epimerase (non-hydrolysing)	5.1.3.14	wecB
Holit_01544	N-acetylglucosaminyldiphosphoundecaprenol N-acetyl-beta-D-mannosaminyltransferase	2.4.1.187	tarA
Holit_01545	Hypothetical protein
Holit_01546	GDP-mannose 4,6-dehydratase	4.2.1.47	gmd
Holit_01547	Hypothetical protein
Holit_01548	Hypothetical protein
Holit_01549	Chloramphenicol acetyltransferase	2.3.1.28	cat
Holit_01550	Hypothetical protein
Holit_01551	Hypothetical protein
Holit_01552	23S rRNA (cytosine1962-C5)-methyltransferase	2.1.1.191	rlmI
Holit_01553	NADH oxidase	1.6.99.3	noxE
Holit_01554	Lipopolysaccharide assembly protein B		lapB
Holit_01555	Hypothetical protein
Holit_01556	Mannose-1-phosphate guanylyltransferase	2.7.7.13	manC
Holit_01557	Hypothetical protein
Holit_01558	Acetate kinase	2.7.2.1	ackA
Holit_01560	DNA polymerase I	2.7.7.7	polA
Holit_01561	Hypothetical protein
Holit_01562	Hypothetical protein
Holit_01563	Flagellar secretion chaperone FliS		fliS
Holit_01564	N,N'-diacetyllegionaminic acid synthase	2.5.1.101	legI
Holit_01565	Hypothetical protein
Holit_01566	Hypothetical protein
Holit_01567	Hypothetical protein
Holit_01568	Hypothetical protein
Holit_01569	Hypothetical protein
Holit_01570	Hypothetical protein
Holit_01571	Hypothetical protein
Holit_01572	Hypothetical protein
Holit_01573	Hypothetical protein
Holit_01574	Hypothetical protein
Holit_01575	Hypothetical protein
Holit_01576	Hypothetical protein
Holit_01577	Penicillin-binding protein activator
Holit_01578	Hypothetical protein
Holit_01579	Hypothetical protein
Holit_01580	Hypothetical protein
Holit_01581	Hypothetical protein
Holit_01582	Putative flagellar filament outer layer-like protein		flaAL
Holit_01583	Hypothetical protein
Holit_01584	16S rRNA (cytosine1402-N4)-methyltransferase	2.1.1.199	rsmH
Holit_01585	Cell division protein FtsL		ftsL
Holit_01586	UDP-N-acetylmuramoyl-tripeptide--D-alanyl-D-alanine ligase	6.3.2.10	murF
Holit_01587	Phospho-N-acetylmuramoyl-pentapeptide-transferase	2.7.8.13	mraY
Holit_01588	Cell division protein FtsW		ftsW, spoVE
Holit_01589	Cell division protein FtsQ		ftsQ
Holit_01590	Cell division protein FtsA		ftsA
Holit_01591	Cell division protein FtsZ		ftsZ
Holit_01592	Integrase/recombinase XerD		xerD
Holit_01593	Hypothetical protein
Holit_01594	Hypothetical protein
Holit_01595	Hypothetical protein
Holit_01596	Hypothetical protein
Holit_01597	Hypothetical protein
Holit_01598	Hypothetical protein
Holit_01599	Hypothetical protein
Holit_01600	Hypothetical protein
Holit_01601	Hypothetical protein
Holit_01602	Hypothetical protein
Holit_01603	Hypothetical protein
Holit_01604	Hypothetical protein
Holit_01605	Hypothetical protein
Holit_01606	Hypothetical protein
Holit_01607	Hypothetical protein
Holit_01608	Hypothetical protein
Holit_01609	Hypothetical protein
Holit_01610	Hypothetical protein
Holit_01611	Hypothetical protein
Holit_01612	Hypothetical protein
Holit_01613	Hypothetical protein
Holit_01614	Tetratricopeptide repeat protein
Holit_01615	Tetratricopeptide repeat protein
Holit_01616	Exopolyphosphatase / guanosine-5'-triphosphate,3'-diphosphate pyrophosphatase	3.6.1.11;3.6.1.40
Holit_01617	Hypothetical protein
Holit_01618	Hypothetical protein
Holit_01619	Hypothetical protein
Holit_01620	Hypothetical protein
Holit_01621	Hypothetical protein
Holit_01622	Beta-hexosaminidase	3.2.1.52	nagZ
Holit_01623	23S rRNA pseudouridine1911/1915/1917 synthase	5.4.99.23	rluD
Holit_01624	Multidrug resistance protein MdtA		mdtA
Holit_01625	Hydrophobic/amphiphilic exporter-1 (mainly G- bacteria), HAE1 family		TC.HAE1
Holit_01626	Hypothetical protein
Holit_01627	Sensor histidine kinase RcsC	2.7.13.3	rcsC
Holit_01628	Transcriptional regulatory protein WalR		walR
Holit_01629	Carbon storage regulator		csrA
Holit_01630	Flagellar assembly factor FliW		fliW
Holit_01631	Flagellar hook-associated protein 3 FlgL		flgL
Holit_01632	Flagellar hook-associated protein 1		flgK
Holit_01633	Hypothetical protein
Holit_01637	Hypothetical protein
Holit_01638	Phosphate acetyltransferase	2.3.1.8	pta
Holit_01639	Hypothetical protein
Holit_01640	Hypothetical protein
Holit_01641	(d)CTP diphosphatase	3.6.1.65	nudG
Holit_01642	Hypothetical protein
Holit_01643	Hypothetical protein
Holit_01644	Zinc D-Ala-D-Ala carboxypeptidase	3.4.17.14	vanY
Holit_01645	Iron complex transport system ATP-binding protein	7.2.2.-
Holit_01646	Iron complex transport system permease protein
Holit_01647	Iron complex transport system substrate-binding protein
Holit_01648	2-methoxy-6-polyprenyl-1,4-benzoquinol methylase	2.1.1.163	COQ5
Holit_01649	TRNA threonylcarbamoyladenosine dehydratase		tcdA
Holit_01650	TRNA-cytidine(32) 2-sulfurtransferase	2.8.1.-	ttcA
Holit_01651	Two-component system, chemotaxis family, protein-glutamate methylesterase/glutaminase	3.1.1.61;3.5.1.44	cheB
Holit_01652	Chemotaxis protein methyltransferase CheR	2.1.1.80	cheR
Holit_01653	Protein-tyrosine phosphatase	3.1.3.48	E3.1.3.48
Holit_01654	Hypothetical protein
Holit_01655	ATP-dependent RNA helicase RhlB	5.6.2.7	rhlB
Holit_01656	Putative ABC transporter ATP-binding protein YbiT		ybiT
Holit_01657	Hypothetical protein
Holit_01658	Hypothetical protein
Holit_01659	Hypothetical protein
Holit_01660	Hypothetical protein
Holit_01661	Oligopeptide transport system substrate-binding protein		oppA
Holit_01662	Hypothetical protein
Holit_01663	IS5 family transposase IS1515
Holit_01664	Hypothetical protein
Holit_01665	IS630 family transposase ISSac1
Holit_01666	Nif-specific regulatory protein		nifA
Holit_01667	Nitrogenase iron protein NifH		nifH
Holit_01668	Nitrogen regulatory protein PII 1		nifI1
Holit_01669	Nitrogen regulatory protein PII 2		nifI2
Holit_01670	Nitrogenase molybdenum-iron protein alpha chain	1.18.6.1	nifD
Holit_01671	Nitrogenase molybdenum-iron protein beta chain	1.18.6.1	nifK
Holit_01672	Nitrogenase molybdenum-cofactor synthesis protein NifE		nifE
Holit_01673	Nitrogenase molybdenum-iron protein NifN		nifN
Holit_01674	Nitrogen fixation protein NifB		nifB
Holit_01675	Ferredoxin, 2Fe-2S
Holit_01676	MATE family efflux transporter
Holit_01677	TRAP transporter large permease subunit
Holit_01678	TRAP transporter substrate-binding protein DctP		DctP
Holit_01679	TRAP transporter TatT component family protein
Holit_01680	Hypothetical protein
Holit_01681	Hypothetical protein
Holit_01682	Hypothetical protein
Holit_01683	Hypothetical protein
Holit_01684	Hypothetical protein
Holit_01685	Heavy metal translocating P-type ATPase
Holit_01686	Hypothetical protein
Holit_01687	Hypothetical protein
Holit_01688	Hypothetical protein
Holit_01689	Hypothetical protein
Holit_01690	2,3-bisphosphoglycerate-independent phosphoglycerate mutase	5.4.2.12	gpmI
Holit_01691	Hypothetical protein
Holit_01692	Two-component system, OmpR family, phosphate regulon sensor histidine kinase PhoR	2.7.13.3	phoR
Holit_01693	Two-component system, OmpR family, phosphate regulon response regulator PhoB		phoB
Holit_01694	Glutamate synthase (NADPH) large chain	1.4.1.13	gltB
Holit_01695	Hypothetical protein
Holit_01696	Hypothetical protein
Holit_01697	Hypothetical protein
Holit_01698	S-sulfo-L-cysteine synthase (O-acetyl-L-serine-dependent)	2.5.1.144	cysM
Holit_01699	Hypothetical protein
Holit_01700	Sulfur-carrier protein		cysO
Holit_01701	Sulfur-carrier protein adenylyltransferase/sulfurtransferase	2.7.7.-;2.7.7.80;2.8.1.-;2.8.1.11	moeBR
Holit_01702	Hypothetical protein
Holit_01703	Major membrane protein I		mmpI
Holit_01704	Cysteine desulfurase / selenocysteine lyase	2.8.1.7;4.4.1.16	sufS
Holit_01705	Serine O-acetyltransferase	2.3.1.30	cysE
Holit_01706	Hypothetical protein
Holit_01707	Hypothetical protein
Holit_01708	Hypothetical protein
Holit_01709	Micrococcal nuclease	3.1.31.1	nuc
Holit_01710	D-3-phosphoglycerate dehydrogenase / 2-oxoglutarate reductase	1.1.1.399;1.1.1.95	serA
Holit_01711	Phosphoserine aminotransferase	2.6.1.52	serC
Holit_01712	Hypothetical protein
Holit_01713	Hypothetical protein
Holit_01714	Hypothetical protein
Holit_01715	Hypothetical protein
Holit_01716	Ribonuclease Z	3.1.26.11	rnz
Holit_01717	Hypothetical protein
Holit_01718	Hypothetical protein
Holit_01719	Hypothetical protein
Holit_01720	Hypothetical protein
Holit_01721	Hypothetical protein
Holit_01722	Hypothetical protein
Holit_01723	Tropinesterase	3.1.1.10
Holit_01724	Hypothetical protein
Holit_01725	Hypothetical protein
Holit_01726	ISNCY family transposase ISAtsp9
Holit_01727	Alanyl-tRNA synthetase	6.1.1.7	alaS
Holit_01728	Chaperone SurA	5.2.1.8	surA
Holit_01729	Transcription antitermination protein NusB		nusB
Holit_01730	Hypothetical protein
Holit_01731	Chaperonin GroES		HSPE1
Holit_01732	RNA polymerase primary sigma factor		rpoD
Holit_01733	Acyl-CoA thioester hydrolase	3.1.2.-	ybgC
Holit_01734	3',5'-nucleoside bisphosphate phosphatase	3.1.3.97	E3.1.3.97
Holit_01735	Flagellin		hag
Holit_01736	Flagellin		hag
Holit_01737	Flagellar hook-associated protein 2		fliD
Holit_01738	Hypothetical protein
Holit_01739	TauC, ABC-type nitrate/sulfonate/bicarbonate transport system, permease component
Holit_01740	TauB, ABC-type nitrate/sulfonate/bicarbonate transport system, ATPase component
Holit_01741	TauA, ABC-type nitrate/sulfonate/bicarbonate transport systems, periplasmic component
Holit_01742	Cysteine synthase	2.5.1.47	cysK
Holit_01743	Nitrogen fixation protein NifB		nifB
Holit_01744	Nitrogenase molybdenum-iron protein beta chain	1.18.6.1	nifK
Holit_01745	Nitrogenase molybdenum-iron protein alpha chain	1.18.6.1	nifD
Holit_01746	Hypothetical protein
Holit_01747	Exoribonuclease II	3.1.13.1	rnb
Holit_01748	Two-component system, chemotaxis family, sensor kinase CheA	2.7.13.3	cheA
Holit_01749	Purine-binding chemotaxis protein CheW		cheW
Holit_01750	Chemotaxis protein CheX		cheX
Holit_01752	Phosphoenolpyruvate-protein phosphotransferase (PTS system enzyme I)	2.7.3.9	ptsI
Holit_01753	GTPase		der
Holit_01754	Hypothetical protein
Holit_01755	Hypothetical protein
Holit_01756	Hypothetical protein
Holit_01757	Hypothetical protein
Holit_01758	Hypothetical protein
Holit_01759	Hypothetical protein
Holit_01760	Hypothetical protein
Holit_01761	Hypothetical protein
Holit_01762	Hypothetical protein
Holit_01763	Hypothetical protein
Holit_01764	Hypothetical protein
Holit_01765	Hypothetical protein
Holit_01766	Hypothetical protein
Holit_01767	Hypothetical protein
Holit_01768	Hypothetical protein
Holit_01769	Hypothetical protein
Holit_01770	Hypothetical protein
Holit_01771	Hypothetical protein
Holit_01772	Hypothetical protein
Holit_01773	Hypothetical protein
Holit_01774	Hypothetical protein
Holit_01775	Hypothetical protein
Holit_01776	Hypothetical protein
Holit_01777	Hypothetical protein
Holit_01778	Hypothetical protein
Holit_01779	Hypothetical protein
Holit_01780	Hypothetical protein
Holit_01781	Hypothetical protein
Holit_01782	Hypothetical protein
Holit_01783	Hypothetical protein
Holit_01784	Hypothetical protein
Holit_01785	Hypothetical protein
Holit_01786	Hypothetical protein
Holit_01787	Putative acetyltransferase OgpAT	2.3.-.-
Holit_01788	Carbohydrate ABC transporter permease
Holit_01789	Sugar ABC transporter permease
Holit_01790	Extracellular solute-binding protein
Holit_01791	Hypothetical protein
Holit_01792	Glycoside Hydrolase Family 94 protein
Holit_01793	Hypothetical protein
Holit_01794	Hypothetical protein
Holit_01795	UDP-N-acetylglucosamine 1-carboxyvinyltransferase	2.5.1.7	murA
Holit_01796	Hydrophobic/amphiphilic exporter-1 (mainly G- bacteria), HAE1 family		TC.HAE1
Holit_01797	Multidrug resistance protein MdtA		mdtA
Holit_01798	Hypothetical protein
Holit_01799	Hypothetical protein
Holit_01800	Hypothetical protein
Holit_01801	Hypothetical protein
Holit_01802	Aldo/keto reductase
Holit_01804	Hypothetical protein
Holit_01805	2,5-diketo-D-gluconate reductase A	1.1.1.346	dkgA
Holit_01806	Hypothetical protein
Holit_01807	5-methyltetrahydrofolate--homocysteine methyltransferase	2.1.1.13	metH
Holit_01808	Hypothetical protein
Holit_01809	Hypothetical protein
Holit_01810	Putative riboflavin import permease protein RfuD		rfuD
Holit_01811	Putative riboflavin import permease protein RfuC		rfuC
Holit_01812	ATP-binding cassette domain-containing protein		rfuB
Holit_01813	ABC transporter riboflavin-binding protein RfuA		rfuA
Holit_01814	Hypothetical protein
Holit_01815	ISAzo13 family transposase ISDssp3
Holit_01816	Hypothetical protein
Holit_01817	Hypothetical protein
Holit_01818	Hypothetical protein
Holit_01819	Hypothetical protein
Holit_01820	Hypothetical protein
Holit_01821	Hypothetical protein
Holit_01822	23S rRNA pseudouridine2605 synthase	5.4.99.22	rluB
Holit_01823	Segregation and condensation protein B		scpB
Holit_01824	Segregation and condensation protein A		scpA
Holit_01825	2-amino-4-hydroxy-6-hydroxymethyldihydropteridine diphosphokinase	2.7.6.3	golK
Holit_01826	4'-phosphopantetheinyl transferase	2.7.8.-	acpT
Holit_01827	Tetratricopeptide repeat protein
Holit_01828	Hypothetical protein
Holit_01829	UDP-N-acetylmuramoylalanine--D-glutamate ligase	6.3.2.9	murD
Holit_01830	Elongation factor P--(R)-beta-lysine ligase	6.3.1.-	poxA
Holit_01831	Hypothetical protein
Holit_01832	Hypothetical protein
Holit_01833	Hypothetical protein
Holit_01834	Hypothetical protein
Holit_01835	Hypothetical protein
Holit_01836	Hypothetical protein
Holit_01837	Hypothetical protein
Holit_01838	Hypothetical protein
Holit_01839	Hypothetical protein
Holit_01840	Hypothetical protein
Holit_01841	Hypothetical protein
Holit_01842	Hypothetical protein
Holit_01843	Hypothetical protein
Holit_01844	HTH-type transcriptional activator RhaS		rhaS
Holit_01845	Beta-xylosidase, putative pseudogene
Holit_01846	Beta-xylosidase, putative pseudogene
Holit_01847	Hypothetical protein
Holit_01848	Hypothetical protein
Holit_01849	Hypothetical protein
Holit_01850	Iron complex transport system substrate-binding protein
Holit_01851	Iron complex transport system permease protein
Holit_01852	Iron complex transport system ATP-binding protein	7.2.2.-
Holit_01853	Hypothetical protein
Holit_01854	Hypothetical protein
Holit_01855	Hypothetical protein
Holit_01856	PTS sugar transporter subunit IIA
Holit_01857	Hypothetical protein
Holit_01858	Hypothetical protein
Holit_01859	Hypothetical protein
Holit_01860	Flotillin		FLOT
Holit_01861	Phenylalanyl-tRNA synthetase alpha chain	6.1.1.20	pheS
Holit_01862	Hypothetical protein
Holit_01863	ISNCY family transposase ISMae2
Holit_01864	Hypothetical protein
Holit_01865	Hypothetical protein
Holit_01866	Hypothetical protein
Holit_01867	Hypothetical protein
Holit_01868	Hypothetical protein
Holit_01869	Histidyl-tRNA synthetase	6.1.1.21	hisS
Holit_01870	Hypothetical protein
Holit_01871	Hypothetical protein
Holit_01872	ABC transporter substrate-binding protein
Holit_01873	Sugar ABC transporter permease
Holit_01874	Carbohydrate ABC transporter permease
Holit_01875	Hypothetical protein
Holit_01876	Hypothetical protein
Holit_01877	Peptide/nickel transport system ATP-binding protein		ddpF
Holit_01878	Peptide/nickel transport system ATP-binding protein		ddpD
Holit_01879	Peptide/nickel transport system permease protein		ddpC
Holit_01880	Peptide/nickel transport system permease protein		ddpB
Holit_01881	Peptide/nickel transport system substrate-binding protein		ddpA
Holit_01882	ISNCY family transposase ISAtsp9
Holit_01883	ISNCY family transposase ISTde1
Holit_01884	Hypothetical protein
Holit_01885	ABC transporter permease
Holit_01886	ABC transporter permease
Holit_01887	ABC transporter ATP-binding protein
Holit_01888	Hypothetical protein
Holit_01889	Hypothetical protein
Holit_01890	Hypothetical protein
Holit_01891	Hypothetical protein
Holit_01892	Hypothetical protein
Holit_01893	Hypothetical protein
Holit_01894	Peptidylprolyl isomerase	5.2.1.8	E5.2.1.8
Holit_01895	FAD:protein FMN transferase	2.7.1.180	apbE
Holit_01896	Hypothetical protein
Holit_01897	Hypothetical protein
Holit_01898	Cell division protease FtsH	3.4.24.-	hflB
Holit_01899	TRNA(Ile)-lysidine synthase	6.3.4.19	mesJ
Holit_01900	Large subunit ribosomal protein L25		rplY
Holit_01902	Stage V sporulation protein G		spoVG
Holit_01903	Putative 4-diphosphocytidyl-2-C-methyl-D-erythritol kinase	2.7.1.148	ispE
Holit_01904	Hypothetical protein, putative pseudogene
Holit_01905	Hypothetical protein, putative pseudogene
Holit_01906	DNA-directed RNA polymerase subunit beta'	2.7.7.6	rpoC
Holit_01907	DNA-directed RNA polymerase subunit beta	2.7.7.6	rpoB
Holit_01908	Large subunit ribosomal protein L7/L12		rplL
Holit_01909	Large subunit ribosomal protein L10		rplJ
Holit_01910	Large subunit ribosomal protein L1		rplA
Holit_01911	Large subunit ribosomal protein L11		rplK
Holit_01912	Transcription termination/antitermination protein NusG		nusG
Holit_01913	Preprotein translocase subunit SecE		secE
Holit_01916	Fructose-1-phosphate phosphatase YqaB	3.1.3.-	yqaB
Holit_01917	Thiamine-phosphate pyrophosphorylase	2.5.1.3	thiE
Holit_01918	Hydroxyethylthiazole kinase	2.7.1.50	thiM
Holit_01919	Cytosine permease
Holit_01920	Hydroxymethylpyrimidine/phosphomethylpyrimidine kinase	2.7.1.49;2.7.4.7	thiD
Holit_01921	Hypothetical protein
Holit_01923	3-deoxy-7-phosphoheptulonate synthase	2.5.1.54	aroA
Holit_01924	Hypothetical protein
Holit_01925	H+/Na+-translocating ferredoxin:NAD+ oxidoreductase subunit B	7.1.1.11;7.2.1.2	rnfB
Holit_01926	H+/Na+-translocating ferredoxin:NAD+ oxidoreductase subunit A		rnfA
Holit_01927	H+/Na+-translocating ferredoxin:NAD+ oxidoreductase subunit E		rnfE
Holit_01928	H+/Na+-translocating ferredoxin:NAD+ oxidoreductase subunit G		rnfG
Holit_01929	H+/Na+-translocating ferredoxin:NAD+ oxidoreductase subunit D	7.1.1.11;7.2.1.2	rnfD
Holit_01930	H+/Na+-translocating ferredoxin:NAD+ oxidoreductase subunit C	7.1.1.11;7.2.1.2	rnfC
Holit_01931	Hypothetical protein
Holit_01932	Hypothetical protein
Holit_01933	Hypothetical protein
Holit_01934	Hypothetical protein
Holit_01935	Hypothetical protein
Holit_01936	Hypothetical protein
Holit_01937	Hypothetical protein
Holit_01938	MerR family transcriptional regulator, aldehyde-responsive regulator		adhR
Holit_01939	Hypothetical protein
Holit_01940	Hypothetical protein
Holit_01941	2,3,4,5-tetrahydropyridine-2,6-dicarboxylate N-acetyltransferase	2.3.1.89	dapH
Holit_01942	Hypothetical protein
Holit_01943	Hypothetical protein
Holit_01944	Hypothetical protein
Holit_01945	Hypothetical protein
Holit_01946	Adenylate cyclase	4.6.1.1
Holit_01947	Adenylate cyclase	4.6.1.1
Holit_01948	Hypothetical protein
Holit_01949	Hypothetical protein
Holit_01950	Hypothetical protein
Holit_01951	Hypothetical protein
Holit_01952	Prephenate dehydrogenase	1.3.1.12	tyrA2
Holit_01953	3-deoxy-7-phosphoheptulonate synthase	2.5.1.54	aroA
Holit_01954	Hypothetical protein
Holit_01955	Hypothetical protein
Holit_01956	Hypothetical protein
Holit_01957	Hypothetical protein
Holit_01958	TonB-dependent receptor
Holit_01959	Molybdate transport system regulatory protein		modE
Holit_01960	GTP 3',8-cyclase	4.1.99.22	moaA
Holit_01961	Sensor histidine kinase RcsC	2.7.13.3	rcsC
Holit_01962	Monoacylglycerol lipase	3.1.1.23
Holit_01963	Hypothetical protein
Holit_01964	ISAs1 family transposase ISPto5
Holit_01965	Hypothetical protein
Holit_01966	Hypothetical protein
Holit_01967	Hypothetical protein
Holit_01968	Peptidase domain-containing ABC transporter, partial
Holit_01969	HlyD family secretion protein
Holit_01970	Hypothetical protein
Holit_01971	Hypothetical protein
Holit_01972	Hypothetical protein
Holit_01973	Hypothetical protein
Holit_01974	Hypothetical protein
Holit_01975	Hypothetical protein
Holit_01976	Hypothetical protein
Holit_01977	Leucyl-tRNA synthetase	6.1.1.4	leuS
Holit_01978	Hypothetical protein
Holit_01979	Hypothetical protein
Holit_01980	Hypothetical protein
Holit_01981	IS5 family transposase ISOt6
Holit_01982	NAD-dependent epimerase/dehydratase family protein, putative pseudogene
Holit_01983	NAD-dependent epimerase/dehydratase family protein, putative pseudogene
Holit_01984	Hypothetical protein
Holit_01985	Hypothetical protein
Holit_01986	Hypothetical protein
Holit_01987	Methyl-accepting chemotaxis protein		mcp
Holit_01988	Iron-hydrogenase subunit gamma	1.12.1.4	hydC
Holit_01989	Iron-hydrogenase subunit beta	1.12.1.4	hydB
Holit_01990	Iron-hydrogenase subunit alpha	1.12.1.4	hydA
Holit_01991	CRISPR-associated endonuclease/helicase Cas3	3.1.-.-;5.6.2.4	cas3
Holit_01992	CRISPR-associated protein Cas5d		cas5d
Holit_01993	CRISPR-associated protein Csd1		cas8c
Holit_01994	CRISPR-associated protein Csd2		cas7
Holit_01995	Hypothetical protein
Holit_01996	Hypothetical protein
Holit_01997	Hypothetical protein
Holit_01998	Hypothetical protein
Holit_01999	Hypothetical protein
Holit_02000	NADH-quinone oxidoreductase subunit E	7.1.1.2	nuoE
Holit_02001	Hypothetical protein
Holit_02002	Homoserine O-succinyltransferase/O-acetyltransferase	2.3.1.31;2.3.1.46	metA
Holit_02003	Purine-nucleoside phosphorylase	2.4.2.1	deoD
Holit_02006	Peptide/nickel transport system permease protein
Holit_02007	Peptide/nickel transport system permease protein
Holit_02008	Peptide/nickel transport system ATP-binding protein		ddpD
Holit_02009	Oligopeptide transport system ATP-binding protein		oppF
Holit_02010	Peptide/nickel transport system substrate-binding protein
Holit_02011	2-methoxy-6-polyprenyl-1,4-benzoquinol methylase	2.1.1.163	COQ5
Holit_02012	Hypothetical protein
Holit_02013	Hypothetical protein
Holit_02014	Hypothetical protein
Holit_02015	Hypothetical protein
Holit_02016	Hypothetical protein
Holit_02017	DEAD/DEAH box helicase domain-containing protein
Holit_02018	Rubrerythrin		rbr
Holit_02019	Hypothetical protein
Holit_02020	Hypothetical protein
Holit_02021	Methyl-accepting chemotaxis protein		mcp
Holit_02022	Hypothetical protein
Holit_02023	Hypothetical protein
Holit_02024	Hypothetical protein
Holit_02025	Peptidoglycan lytic transglycosylase D	4.2.2.29
Holit_02026	Hypothetical protein
Holit_02027	Xylose isomerase	5.3.1.5	xylA
Holit_02028	Xylulokinase	2.7.1.17	xylB
Holit_02029	Threonine synthase	4.2.3.1	thrC
Holit_02030	Cytidylate kinase family protein
Holit_02032	Hypothetical protein
Holit_02033	Hypothetical protein
Holit_02035	L-lysine 2,3-aminomutase	5.4.3.2	kamA
Holit_02036	Hypothetical protein
Holit_02037	Hypothetical protein
Holit_02038	Pyridoxine kinase	2.7.1.35	pdxY
Holit_02039	Hypothetical protein
[truncated: 1,377 more rows]

## Sheet: Table S6
Table S6: Gene annotation list for Hollandinoides gharagozlouae
Locus Tag	Predicted gene product	E.C. number	abbrev
Holrf_00001	Hypothetical protein
Holrf_00002	Hypothetical protein
Holrf_00003	Hypothetical protein
Holrf_00004	Hypothetical protein
Holrf_00005	Hypothetical protein
Holrf_00006	Hypothetical protein
Holrf_00007	HAD family phosphatase
Holrf_00008	Hypothetical protein
Holrf_00009	ParB family transcriptional regulator, chromosome partitioning protein		spo0J
Holrf_00010	Chromosome partitioning protein		soj
Holrf_00011	Sugar phosphatase YidA	3.1.3.23	yidA
Holrf_00012	Hypothetical protein
Holrf_00013	Hypothetical protein
Holrf_00014	Glycoside hydrolase family 30 protein
Holrf_00015	Hydroxylamine reductase	1.7.99.1	hcp
Holrf_00016	Hypothetical protein
Holrf_00017	Hypothetical protein
Holrf_00018	Fatty-acyl-CoA synthase	6.2.1.-
Holrf_00019	Hypothetical protein
Holrf_00020	Hypothetical protein
Holrf_00021	Phosphoglycolate phosphatase	3.1.3.18	gph
Holrf_00022	Threonine synthase	4.2.3.1	thrC
Holrf_00024	Putative ABC transporter ATP-binding protein YbiT		ybiT
Holrf_00025	ATP-dependent RNA helicase RhlB	5.6.2.7	rhlB
Holrf_00026	Carboxybiotin decarboxylase	7.2.4.1	oadB
Holrf_00027	Oxaloacetate decarboxylase (Na+ extruding) subunit alpha	7.2.4.2	oadA
Holrf_00028	Oxaloacetate decarboxylase gamma chain	7.2.4.2	oadG
Holrf_00029	Hercynine oxygenase	1.14.99.50	egtB
Holrf_00030	Hypothetical protein
Holrf_00031	Hypothetical protein
Holrf_00032	Sirohydrochlorin cobaltochelatase	4.99.1.3	cbiK
Holrf_00033	Vitamin B12-binding protein		btuF
Holrf_00034	Undecaprenyl-diphosphatase	3.6.1.27	bacA
Holrf_00035	PTS sugar transporter subunit IIA
Holrf_00036	Hypothetical protein
Holrf_00037	3',5'-nucleoside bisphosphate phosphatase	3.1.3.97	E3.1.3.97
Holrf_00038	Hypothetical protein
Holrf_00039	NADP-dependent malic enzyme	1.1.1.38
Holrf_00040	Malate:Na+ symporter		maeN
Holrf_00041	Nucleoside-diphosphate kinase	2.7.4.6	ndk
Holrf_00042	Pyruvate kinase	2.7.1.40	pk
Holrf_00043	D-alanine transaminase	2.6.1.21
Holrf_00044	MATE family, multidrug efflux pump
Holrf_00045	Redox-sensing transcriptional repressor		rex
Holrf_00046	TRNA nucleotidyltransferase (CCA-adding enzyme)	2.7.7.72;3.1.3.-;3.1.4.-	cca
Holrf_00047	Thiamine pyrophosphokinase	2.7.6.2	thiN
Holrf_00048	Hypothetical protein
Holrf_00049	Hypothetical protein
Holrf_00050	ATP-dependent DNA helicase DinG	5.6.2.3	dinG
Holrf_00051	Alpha-2-macroglobulin		yfhM
Holrf_00052	DNA repair protein RadC		radC
Holrf_00053	Hypothetical protein
Holrf_00054	Zinc transport system permease protein		znuB
Holrf_00055	Orotidine-5'-phosphate decarboxylase	4.1.1.23	pyrF
Holrf_00056	Dihydroorotate dehydrogenase electron transfer subunit		pyrDII
Holrf_00057	Dihydroorotate dehydrogenase (NAD+) catalytic subunit	1.3.1.14	pyrDI
Holrf_00058	Hypothetical protein
Holrf_00059	Hypothetical protein
Holrf_00060	Putative aldouronate transport system permease protein		lplC
Holrf_00061	Putative aldouronate transport system permease protein		lplB
Holrf_00062	Putative aldouronate transport system substrate-binding protein		lplA
Holrf_00063	Hypothetical protein
Holrf_00064	Efflux RND transporter permease subunit
Holrf_00065	Efflux RND transporter periplasmic adaptor subunit
Holrf_00066	TolC family protein
Holrf_00067	HTH-type transcriptional regulator BetI		betI
Holrf_00068	DNA gyrase subunit B	5.6.2.2	gyrB
Holrf_00069	Hypothetical protein
Holrf_00070	Hypothetical protein
Holrf_00071	Hypothetical protein
Holrf_00072	Hypothetical protein
Holrf_00073	Hypothetical protein
Holrf_00074	Cysteine synthase	2.5.1.47	cysK
Holrf_00075	Peptidoglycan-associated lipoprotein		pal
Holrf_00076	Phosphoribosylformylglycinamidine cyclo-ligase	6.3.3.1	purM
Holrf_00077	Phosphoribosylglycinamide formyltransferase 1	2.1.2.2	purN
Holrf_00078	Phosphoribosylaminoimidazolecarboxamide formyltransferase / IMP cyclohydrolase	2.1.2.3;3.5.4.10	purH
Holrf_00079	Hypothetical protein
Holrf_00080	Hypothetical protein
Holrf_00081	Extracellular solute-binding protein
Holrf_00082	Sugar ABC transporter permease
Holrf_00083	Sugar ABC transporter permease
Holrf_00084	Hypothetical protein
Holrf_00085	Hypothetical protein
Holrf_00086	Hypothetical protein
Holrf_00087	Hypothetical protein
Holrf_00088	TRNA-splicing ligase RtcB (3'-phosphate/5'-hydroxy nucleic acid ligase)	6.5.1.8	rtcB
Holrf_00089	COMPASS component SWD3		CPS30
Holrf_00090	Hypothetical protein
Holrf_00091	Elongation factor G		EFG
Holrf_00092	Hypothetical protein
Holrf_00093	Beta-glucoside PTS system EIICBA component	2.7.1.-	bglF, bglP
Holrf_00094	Hypothetical protein
Holrf_00095	Hypothetical protein
Holrf_00096	Hypothetical protein
Holrf_00097	Hypothetical protein
Holrf_00098	Cell filamentation protein, protein adenylyltransferase	2.7.7.108	HYPE
Holrf_00099	Putative aminotransferase
Holrf_00100	Glutamate dehydrogenase	1.4.1.3	gdhA
Holrf_00101	Proton/glutamate-aspartate symporter		gltP
Holrf_00102	Cobyrinic acid a,c-diamide synthase	6.3.5.11	cbiA
Holrf_00103	Hypothetical protein
Holrf_00104	Hypothetical protein
Holrf_00105	SpoIIIJ-associated protein		jag
Holrf_00106	YidC/Oxa1 family membrane protein insertase		ccfA
Holrf_00107	Ribonuclease P protein component	3.1.26.5	rnpA
Holrf_00108	Large subunit ribosomal protein L34		rpmH
Holrf_00109	Sugar ABC transporter permease
Holrf_00110	Carbohydrate ABC transporter permease
Holrf_00111	ABC transporter substrate-binding protein
Holrf_00112	Hypothetical protein
Holrf_00113	Aldo/keto reductase
Holrf_00114	Gluconolactonase	3.1.1.17	gnl
Holrf_00115	Protein LacX, plasmid		lacX
Holrf_00116	Hypothetical protein
Holrf_00117	Hypothetical protein
Holrf_00118	Hypothetical protein
Holrf_00119	MEMO1 family protein		MEMO1
Holrf_00120	Hypothetical protein
Holrf_00121	ATP synthase epsilon chain		atpC
Holrf_00122	ATP synthase subunit beta	7.1.2.2	atpD
Holrf_00123	Hypothetical protein
Holrf_00124	Hypothetical protein
Holrf_00125	Hypothetical protein
Holrf_00126	Hypothetical protein
Holrf_00127	Hypothetical protein
Holrf_00128	Methyl-accepting chemotaxis protein		mcp
Holrf_00129	IS630 family transposase ISMae22
Holrf_00130	Hypothetical protein
Holrf_00131	Hypothetical protein
Holrf_00132	Hypothetical protein
Holrf_00133	Melibiose/raffinose/stachyose import permease protein MelC		melC
Holrf_00134	Melibiose/raffinose/stachyose import permease protein MelD		melD
Holrf_00135	Alpha-galactosidase	3.2.1.22	melA
Holrf_00136	HTH-type transcriptional activator RhaR		rhaR
Holrf_00137	Two-component system, LytTR family, low-concentration pyruvate sensor kinase	2.7.13.3	btsS
Holrf_00138	Hypothetical protein
Holrf_00139	Hypothetical protein
Holrf_00140	Hypothetical protein
Holrf_00141	Iron hydrogenase HydA2	1.12.7.-	hydA2
Holrf_00142	FeS-containing electron transfer protein		hycB
Holrf_00143	Hypothetical protein
Holrf_00144	FdhD protein		fdhD
Holrf_00145	FeS-containing electron transfer protein		hycB
Holrf_00146	Formate dehydrogenase (hydrogenase) / hydrogen-dependent carbon dioxide reductase	1.17.98.4	fdhF
Holrf_00147	Hypothetical protein
Holrf_00148	Hypothetical protein
Holrf_00149	Hypothetical protein
Holrf_00150	Molecular chaperone HtpG		htpG
Holrf_00151	16S rRNA (guanine527-N7)-methyltransferase	2.1.1.170	rsmG
Holrf_00153	ATP-dependent Clp protease ATP-binding subunit ClpB		clpB
Holrf_00154	Hypothetical protein
Holrf_00155	NitT/TauT family transport system permease protein
Holrf_00156	NitT/TauT family transport system substrate-binding protein
Holrf_00157	NitT/TauT family transport system ATP-binding protein
Holrf_00158	Hypothetical protein
Holrf_00159	Hypothetical protein
Holrf_00160	Transcription elongation factor GreA		greA
Holrf_00161	Hypothetical protein
Holrf_00162	Hypothetical protein
Holrf_00163	Hypothetical protein
Holrf_00164	Mitochondrial cardiolipin hydrolase	3.1.4.-	PLD6
Holrf_00165	Cardiolipin synthase A/B	2.7.8.-	clsA_B
Holrf_00166	Threonylcarbamoyl-AMP synthase	2.7.7.87	tsaC
Holrf_00167	RNA polymerase nonessential primary-like sigma factor		rpoS
Holrf_00168	Fluoride exporter		crcB
Holrf_00169	Hypothetical protein
Holrf_00170	UDP-N-acetylmuramate dehydrogenase	1.3.1.98	murB
Holrf_00171	Hypothetical protein
Holrf_00172	Hypothetical protein
Holrf_00173	DNA adenine methylase	2.1.1.72	dam
Holrf_00174	Modification methylase DpnIIA	2.1.1.72	dpnM
Holrf_00175	Hypothetical protein
Holrf_00176	Hypothetical protein
Holrf_00177	Hypothetical protein
Holrf_00178	Hypothetical protein
Holrf_00179	Hypothetical protein
Holrf_00180	NADH pyrophosphatase	3.6.1.22	nudC
Holrf_00181	Aspartate aminotransferase	2.6.1.1	aspC
Holrf_00182	Alpha-L-fucosidase	3.2.1.51	FUCA
Holrf_00183	Hypothetical protein
Holrf_00185	Copper chaperone		golB
Holrf_00186	Zinc D-Ala-D-Ala carboxypeptidase	3.4.17.14	vanY
Holrf_00187	MATE family, multidrug efflux pump
Holrf_00188	Zinc-binding dehydrogenase
Holrf_00189	Transposase
Holrf_00190	Hypothetical protein
Holrf_00191	Hercynine oxygenase	1.14.99.50	egtB
Holrf_00192	Alanyl-tRNA synthetase	6.1.1.7	alaS
Holrf_00193	Chaperone SurA	5.2.1.8	surA
Holrf_00194	Transcription antitermination protein NusB		nusB
Holrf_00195	Hypothetical protein
Holrf_00196	Hypothetical protein
Holrf_00197	Magnesium chelatase family protein		comM
Holrf_00198	Adenosylcobyric acid synthase	6.3.5.10	cobQ
Holrf_00199	S-adenosylmethionine:tRNA ribosyltransferase-isomerase	2.4.99.17	queA
Holrf_00200	Holliday junction DNA helicase RuvB	5.6.2.4	ruvB
Holrf_00201	Lipopolysaccharide export system protein LptA		lptA
Holrf_00202	Lipopolysaccharide export system ATP-binding protein	7.5.2.5	lptB
Holrf_00203	Substrate-binding domain-containing protein
Holrf_00205	Oligoendopeptidase F	3.4.24.-	pepB
Holrf_00206	Hypothetical protein
Holrf_00207	Ferredoxin-type protein NapF		napF
Holrf_00208	Sec-independent protein translocase protein TatA		tatA
Holrf_00209	Sec-independent protein translocase protein TatC		tatC
Holrf_00210	Hypothetical protein
Holrf_00211	Ribonuclease VapC2	3.1.-.-	vapC2
Holrf_00212	Hypothetical protein
Holrf_00213	Adenine-specific DNA-methyltransferase	2.1.1.72	yhdJ
Holrf_00214	Hypothetical protein
Holrf_00215	Hypothetical protein
Holrf_00216	Putative RNA 2'-phosphotransferase	2.7.1.-	kptA
Holrf_00217	Hypothetical protein
Holrf_00218	Hypothetical protein
Holrf_00219	Hypothetical protein
Holrf_00220	Ribose import ATP-binding protein RbsA	7.5.2.7	rbsA
Holrf_00221	Ribose import permease protein RbsC		rbsC
Holrf_00222	Ribose transport system substrate-binding protein		rbsB
Holrf_00223	Fur family transcriptional regulator, peroxide stress response regulator		perR
Holrf_00224	Reverse rubrerythrin-1	1.11.1.1	rbr3A
Holrf_00225	Hypothetical protein
Holrf_00226	Methionyl-tRNA formyltransferase	2.1.2.9	fmt
Holrf_00227	Peptide deformylase	3.5.1.88	def
Holrf_00228	Hypothetical protein
Holrf_00229	Hypothetical protein
Holrf_00230	Hypothetical protein
Holrf_00231	Hypothetical protein
Holrf_00232	Hypothetical protein
Holrf_00233	Hypothetical protein
Holrf_00234	Hypothetical protein
Holrf_00235	Hypothetical protein
Holrf_00236	Hypothetical protein
Holrf_00237	Hypothetical protein
Holrf_00238	ATP-dependent zinc metalloprotease FtsH	3.4.24.-	ftsH
Holrf_00239	Hypothetical protein
Holrf_00240	Hypothetical protein
Holrf_00241	Hypothetical protein
Holrf_00242	Hypothetical protein
Holrf_00243	Hypothetical protein
Holrf_00244	Hypothetical protein
Holrf_00245	Phenylalanyl-tRNA synthetase alpha chain	6.1.1.20	pheS
Holrf_00246	Hypothetical protein
Holrf_00247	Hypothetical protein
Holrf_00248	Hypothetical protein
Holrf_00249	Hypothetical protein
Holrf_00250	LPS-assembly protein LptD		lptD
Holrf_00251	Excinuclease ABC subunit A		uvrA
Holrf_00252	Inositol 2-dehydrogenase/D-chiro-inositol 3-dehydrogenase	1.1.1.369	iolG
Holrf_00253	Hypothetical protein
Holrf_00254	Carbohydrate ABC transporter permease
Holrf_00255	Sugar ABC transporter permease
Holrf_00256	ABC transporter substrate-binding protein
Holrf_00257	Hypothetical protein
Holrf_00258	GNAT family protein
Holrf_00259	Adenosylcobinamide-GDP ribazoletransferase	2.7.8.26	cobS
Holrf_00260	Nicotinate-nucleotide--dimethylbenzimidazole phosphoribosyltransferase	2.4.2.21	cobT
Holrf_00261	Hypothetical protein
Holrf_00262	Recombination protein RecA		recA
Holrf_00263	Hypothetical protein
Holrf_00264	Chemotaxis protein methyltransferase CheR	2.1.1.80	cheR
Holrf_00265	Two-component system, chemotaxis family, protein-glutamate methylesterase/glutaminase	3.1.1.61;3.5.1.44	cheB
Holrf_00266	Hypothetical protein
Holrf_00267	Hypothetical protein
Holrf_00268	Hypothetical protein
Holrf_00269	Hypothetical protein
Holrf_00270	Methylated-DNA-protein-cysteine methyltransferase related protein		ybaZ
Holrf_00271	Hypothetical protein
Holrf_00272	Hypothetical protein
Holrf_00273	Hypothetical protein
Holrf_00274	Hypothetical protein
Holrf_00275	MRNA interferase MazF	3.1.-.-	chpA
Holrf_00276	Hypothetical protein
Holrf_00277	Hypothetical protein
Holrf_00278	Alginate O-acetyltransferase complex protein AlgI		algI
Holrf_00279	Hypothetical protein
Holrf_00280	Hypothetical protein
Holrf_00281	Toxin YoeB	3.1.-.-	yoeB
Holrf_00282	Hypothetical protein
Holrf_00283	Hypothetical protein
Holrf_00284	Hypothetical protein
Holrf_00285	Hypothetical protein
Holrf_00286	L-fucose mutarotase	5.1.3.29	FUOM
Holrf_00287	Flagellin		hag
Holrf_00288	Hypothetical protein
Holrf_00289	Hypothetical protein
Holrf_00290	Hypothetical protein
Holrf_00291	Flagellin		hag
Holrf_00292	Flagellar protein FlaG		flaG
Holrf_00293	Flagellar hook-associated protein 2		fliD
Holrf_00294	Hypothetical protein
Holrf_00295	Hypothetical protein
Holrf_00296	TRNA threonylcarbamoyladenosine biosynthesis protein TsaE		tsaE
Holrf_00297	TRNA threonylcarbamoyladenosine biosynthesis protein TsaB		tsaB
Holrf_00299	Hypothetical protein
Holrf_00300	Selenide, water dikinase	2.7.9.3	SEPHS
Holrf_00301	Hypothetical protein
Holrf_00302	Cysteine desulfurase / selenocysteine lyase	2.8.1.7;4.4.1.16	sufS
Holrf_00303	2-methoxy-6-polyprenyl-1,4-benzoquinol methylase, mitochondrial	2.1.1.163	COQ5
Holrf_00304	Galactoside O-acetyltransferase	2.3.1.18	lacA
Holrf_00305	Lipoprotein signal peptidase	3.4.23.36	lspA
Holrf_00306	Hypothetical protein
Holrf_00307	Hypothetical protein
Holrf_00308	Hypothetical protein
Holrf_00309	Hypothetical protein
Holrf_00310	Elongation factor G		EFG
Holrf_00311	3-oxoacyl-[acyl-carrier-protein] synthase 3	2.3.1.180	fabH
Holrf_00312	3-oxoacyl-[acyl-carrier-protein] synthase III, putative pseudogene
Holrf_00313	3-oxoacyl-[acyl-carrier-protein] synthase III, putative pseudogene
Holrf_00314	Fe/S biogenesis protein NfuA		nfuA
Holrf_00315	Prephenate dehydrogenase	1.3.1.12	tyrA2
Holrf_00316	6-phosphogluconate dehydrogenase	1.1.1.44	gnd
Holrf_00317	Hexosaminidase	3.2.1.52
Holrf_00318	Gfo/Idh/MocA family oxidoreductase
Holrf_00319	Hypothetical protein
Holrf_00320	Hypothetical protein
Holrf_00321	UDP-GlcNAc:undecaprenyl-phosphate/decaprenyl-phosphate GlcNAc-1-phosphate transferase	2.7.8.33;2.7.8.35	rfe
Holrf_00322	SLBB domain-containing protein
Holrf_00323	Hypothetical protein
Holrf_00324	Chromosome partition protein Smc		smc
Holrf_00325	Hypothetical protein
Holrf_00326	2-dehydro-3-deoxy-D-gluconate 5-dehydrogenase	1.1.1.127	kduD
Holrf_00327	4-deoxy-L-threo-5-hexosulose-uronate ketol-isomerase	5.3.1.17	kduI
Holrf_00328	Thioredoxin
Holrf_00329	Hypothetical protein
Holrf_00330	Glycoside hydrolase family 28 protein
Holrf_00331	Hypothetical protein
Holrf_00332	Putative aldouronate transport system substrate-binding protein		lplA
Holrf_00333	Putative aldouronate transport system permease protein		lplC
Holrf_00334	Putative aldouronate transport system permease protein		lplB
Holrf_00335	Hypothetical protein
Holrf_00336	Hypothetical protein
Holrf_00337	Hypothetical protein
Holrf_00338	Hypothetical protein
Holrf_00339	Hypothetical protein
Holrf_00340	Lipopolysaccharide assembly protein B		lapB
Holrf_00341	Hypothetical protein
Holrf_00342	Hercynine oxygenase	1.14.99.50	egtB
Holrf_00343	L-threonylcarbamoyladenylate synthase	2.7.7.87	YRDC
Holrf_00344	Lipoprotein signal peptidase	3.4.23.36	lspA
Holrf_00345	3-hydroxyacyl-[acyl-carrier-protein] dehydratase	4.2.1.59	fabZ
Holrf_00346	DNA-directed RNA polymerase subunit beta'	2.7.7.6	rpoC
Holrf_00347	DNA-directed RNA polymerase subunit beta	2.7.7.6	rpoB
Holrf_00348	Large subunit ribosomal protein L7/L12		rplL
Holrf_00349	Large subunit ribosomal protein L10		rplJ
Holrf_00350	Large subunit ribosomal protein L1		rplA
Holrf_00351	Large subunit ribosomal protein L11		rplK
Holrf_00352	Transcription termination/antitermination protein NusG		nusG
Holrf_00353	Protein translocase subunit SecE		secE
Holrf_00355	Large subunit ribosomal protein L33		rpmG
Holrf_00357	GDP-L-fucose synthase	1.1.1.271	fcl
Holrf_00358	Hypothetical protein
Holrf_00359	Phosphoglucomutase	5.4.2.2	pgm
Holrf_00360	Putative protein
Holrf_00361	Alginate O-acetyltransferase complex protein AlgI		algI
Holrf_00362	Hypothetical protein
Holrf_00363	Hypothetical protein
Holrf_00364	Hypothetical protein
Holrf_00365	N,N'-diacetyllegionaminic acid synthase	2.5.1.101	legI
Holrf_00366	TRAP-type transport system periplasmic protein		dctP
Holrf_00367	TRAP-type transport system small permease protein		dctQ
Holrf_00368	TRAP-type transport system large permease protein		dctM
Holrf_00369	TRAP-type transport system periplasmic protein		dctP
Holrf_00370	TRAP-type transport system small permease protein		dctQ
Holrf_00371	TRAP-type transport system large permease protein		dctM
Holrf_00372	Ribulose-phosphate 3-epimerase	5.1.3.1	rpe
Holrf_00373	TRAP-type transport system periplasmic protein		dctP
Holrf_00374	TRAP-type transport system small permease protein		dctQ
Holrf_00375	TRAP-type transport system large permease protein		dctM
Holrf_00376	TRAP-type transport system periplasmic protein		dctP
Holrf_00377	TRAP-type transport system small permease protein		dctQ
Holrf_00378	TRAP-type transport system large permease protein		dctM
Holrf_00379	Zinc-binding alcohol dehydrogenase
Holrf_00380	Succinyl-diaminopimelate desuccinylase	3.5.1.18	dapE
Holrf_00381	Lysine 2,3-aminomutase	5.4.3.2	kamA
Holrf_00382	Oligopeptide transport system substrate-binding protein		oppA
Holrf_00383	Hypothetical protein
Holrf_00384	Hypothetical protein
Holrf_00385	TatD DNase family protein	3.1.21.-	tatD
Holrf_00386	Small subunit ribosomal protein S16		rpsP
Holrf_00387	Hypothetical protein
Holrf_00388	16S rRNA processing protein RimM		rimM
Holrf_00389	TRNA (guanine37-N1)-methyltransferase	2.1.1.228	trmD
Holrf_00390	Large subunit ribosomal protein L19		rplS
Holrf_00391	Putative endonuclease		yraN
Holrf_00392	Hypothetical protein
Holrf_00393	Hypothetical protein
Holrf_00394	Hypothetical protein
Holrf_00395	Adenosylhomocysteine nucleosidase	3.2.2.9	mtnN
Holrf_00396	Hypothetical protein
Holrf_00397	Hypothetical protein
Holrf_00398	Hypothetical protein
Holrf_00399	Peptidyl-prolyl cis-trans isomerase A (cyclophilin A)	5.2.1.8	PPIA
Holrf_00400	Cyclic di-GMP binding protein
Holrf_00401	Hypothetical protein
Holrf_00402	Hypothetical protein
Holrf_00403	Hypothetical protein
Holrf_00404	Hypothetical protein
Holrf_00405	5-dehydro-2-deoxygluconokinase	2.7.1.92	iolC
Holrf_00406	Chaperonin GroES		HSPE1
Holrf_00407	Dihydrofolate synthase / folylpolyglutamate synthase	6.3.2.12;6.3.2.17	folC
Holrf_00408	Glutamate:Na+ symporter, ESS family		gltS
Holrf_00409	Hypothetical protein
Holrf_00410	Hypothetical protein
Holrf_00411	Hypothetical protein
Holrf_00412	Hypothetical protein
Holrf_00413	2-dehydro-3-deoxygluconokinase	2.7.1.45	kdgK
Holrf_00414	2-dehydro-3-deoxyphosphogluconate aldolase / (4S)-4-hydroxy-2-oxoglutarate aldolase	4.1.2.14;4.1.3.42	eda
Holrf_00415	Alanine or glycine:cation symporter, AGCS family
Holrf_00416	Molybdopterin adenylyltransferase	2.7.7.75	mogA
Holrf_00417	Hypothetical protein
Holrf_00418	Hypothetical protein
Holrf_00419	Putative protein YehL		yehL
Holrf_00420	Hypothetical protein
Holrf_00421	Hypothetical protein
Holrf_00422	Endo-1,4-beta-xylanase	3.2.1.8	xynA
Holrf_00423	Peptidoglycan-N-acetylglucosamine deacetylase	3.5.1.104	pgdA
Holrf_00424	Glucuronoarabinoxylan endo-1,4-beta-xylanase	3.2.1.136	xynC
Holrf_00425	Hypothetical protein
Holrf_00426	Hypothetical protein
Holrf_00427	Hypothetical protein
Holrf_00428	Hypothetical protein
Holrf_00429	Phosphate:Na+ symporter
Holrf_00430	Hypothetical protein
Holrf_00431	Hypothetical protein
Holrf_00432	Hypothetical protein
Holrf_00433	Hypothetical protein
Holrf_00434	Hypothetical protein
Holrf_00435	Beta-1,4-mannooligosaccharide/beta-1,4-mannosyl-N-acetylglucosamine phosphorylase	2.4.1.319;2.4.1.320	mp2
Holrf_00436	Glycoside hydrolase family 113 protein
Holrf_00437	Sialate O-acetylesterase	3.1.1.53	SIAE
Holrf_00438	Carbohydrate ABC transporter permease
Holrf_00439	Sugar ABC transporter permease
Holrf_00440	Sugar ABC transporter substrate-binding protein
Holrf_00441	Mannan endo-1,4-beta-mannosidase	3.2.1.78	gmuG
Holrf_00442	HTH-type transcriptional repressor PurR		purR
Holrf_00443	Putative competence-damage inducible protein		cinA
Holrf_00445	Hypothetical protein
Holrf_00446	Hypothetical protein
Holrf_00447	Small subunit ribosomal protein S6		rpsF
Holrf_00448	Single-strand DNA-binding protein		ssb
Holrf_00449	Small subunit ribosomal protein S18		rpsR
Holrf_00450	Hypothetical protein
Holrf_00451	Large subunit ribosomal protein L9		rplI
Holrf_00452	Replicative DNA helicase	5.6.2.3	dnaB
Holrf_00453	Hypothetical protein
Holrf_00454	Hypothetical protein
Holrf_00455	Endo-1,4-beta-xylanase A	3.2.1.8	xynA
Holrf_00456	Gfo/Idh/MocA family oxidoreductase
Holrf_00457	Sugar ABC transporter substrate-binding protein
Holrf_00458	Carbohydrate ABC transporter permease
Holrf_00459	Carbohydrate ABC transporter permease
Holrf_00460	Hypothetical protein
Holrf_00461	Long-chain-fatty-acid---CoA ligase	6.2.1.3	fadD
Holrf_00462	Hypothetical protein
Holrf_00463	Hypothetical protein
Holrf_00464	Hypothetical protein
Holrf_00465	Hypothetical protein
Holrf_00466	Hypothetical protein
Holrf_00468	Hypothetical protein
Holrf_00469	Membrane-bound lytic murein transglycosylase D
Holrf_00470	Hypothetical protein
Holrf_00471	Acetate uptake transporter family protein
Holrf_00472	Hypothetical protein
Holrf_00473	Molecular chaperone DnaJ		dnaJ
Holrf_00474	Molecular chaperone DnaK		HSPA9
Holrf_00475	Molecular chaperone GrpE		GRPE
Holrf_00476	Tryptophan synthase beta chain	4.2.1.20	trpB
Holrf_00477	Tryptophan synthase alpha chain	4.2.1.20	trpA
Holrf_00478	TRNA nucleotidyltransferase (CCA-adding enzyme)	2.7.7.72;3.1.3.-;3.1.4.-	cca
Holrf_00479	Hypothetical protein
Holrf_00480	Kynurenine formamidase	3.5.1.9	kynB
Holrf_00481	Formylglycine-generating enzyme	1.8.3.7	FGE
Holrf_00482	Hypothetical protein
Holrf_00483	Multiple sugar transport system ATP-binding protein	7.5.2.-	msmX
Holrf_00484	TRNA uracil 4-sulfurtransferase	2.8.1.4	thiI
Holrf_00485	Cysteine desulfurase	2.8.1.7	iscS
Holrf_00486	Hypothetical protein
Holrf_00487	Hypothetical protein
Holrf_00488	Hypothetical protein
Holrf_00489	Hypothetical protein
Holrf_00490	Hypothetical protein
Holrf_00491	Putative toxin HigB2		higB2
Holrf_00492	Hypothetical protein
Holrf_00493	Hypothetical protein
Holrf_00494	Hypothetical protein
Holrf_00495	Hypothetical protein
Holrf_00496	Hypothetical protein
Holrf_00497	Hypothetical protein
Holrf_00498	Hypothetical protein
Holrf_00499	Hypothetical protein
Holrf_00500	NADP-reducing hydrogenase subunit HydA	1.12.1.3	HydA
Holrf_00501	NADP-reducing hydrogenase subunit HydB	1.12.1.3	HydB
Holrf_00502	NADP-reducing hydrogenase subunit HydC	1.12.1.3	HydC
Holrf_00503	Hypothetical protein
Holrf_00504	Single-stranded-DNA-specific exonuclease	3.1.-.-	recJ
Holrf_00505	Pyrimidine-nucleoside phosphorylase	2.4.2.2	pdp
Holrf_00506	DNA repair protein RecO		recO
Holrf_00507	Hypothetical protein
Holrf_00508	TRNA-splicing ligase RtcB (3'-phosphate/5'-hydroxy nucleic acid ligase)	6.5.1.8	rtcB
Holrf_00509	Hypothetical protein
Holrf_00510	Galactokinase	2.7.1.6	galK
Holrf_00511	UDP-glucose 4-epimerase	5.1.3.2	galE, GALE
Holrf_00512	Alpha-galactosidase	3.2.1.22	melA
Holrf_00513	L-seryl-tRNA(Ser) seleniumtransferase	2.9.1.1	selA
Holrf_00514	Hypothetical protein
Holrf_00515	Hypothetical protein
Holrf_00516	Argininosuccinate synthase	6.3.4.5	argG
Holrf_00517	Argininosuccinate lyase	4.3.2.1	argH
Holrf_00518	Hypothetical protein
Holrf_00519	Hypothetical protein
Holrf_00520	Ribose transport system substrate-binding protein		rbsB
Holrf_00521	Ribose transport system permease protein		rbsC
Holrf_00522	Ribose transport system ATP-binding protein		rbsA
Holrf_00523	Ribose transport system permease protein		rbsC
Holrf_00524	Hypothetical protein
Holrf_00525	Hypothetical protein
Holrf_00526	Hypothetical protein
Holrf_00527	TRAP-type transport system periplasmic protein		dctP
Holrf_00528	TRAP-type transport system small permease protein		dctQ
Holrf_00529	TRAP-type transport system large permease protein		dctM
Holrf_00530	Transaldolase	2.2.1.2
Holrf_00531	Iron-sulfur cluster-binding protein
Holrf_00532	3-oxoacyl-[acyl-carrier protein] reductase	1.1.1.100	fabG
Holrf_00533	Altronate hydrolase	4.2.1.7	uxaA
Holrf_00534	Hypothetical protein
Holrf_00535	Hypothetical protein
Holrf_00536	Hypothetical protein
Holrf_00537	Hypothetical protein
Holrf_00538	Transcription termination/antitermination protein NusG		nusG
Holrf_00539	Hypothetical protein
Holrf_00540	UDP-4-amino-4-deoxy-L-arabinose--oxoglutarate aminotransferase	2.6.1.87	arnB
Holrf_00541	Hypothetical protein
Holrf_00542	Hypothetical protein
Holrf_00543	Site-specific DNA-methyltransferase (adenine-specific)	2.1.1.72	E2.1.1.72
Holrf_00544	Hypothetical protein
Holrf_00545	Hypothetical protein
Holrf_00546	Hypothetical protein
Holrf_00547	1,4-alpha-glucan branching enzyme	2.4.1.18
Holrf_00548	Hypothetical protein
Holrf_00549	LuxR family transcriptional regulator, maltose regulon positive regulatory protein		malT
Holrf_00550	Hypothetical protein
Holrf_00551	Cyclic di-GMP phosphodiesterase	3.1.4.-
Holrf_00552	Two-component system, NarL family, sensor histidine kinase BarA	2.7.13.3	varS
Holrf_00553	Hypothetical protein
Holrf_00554	PfkB domain protein
Holrf_00555	Zinc protease	3.4.24.-	pqqL
Holrf_00556	Hypothetical protein
Holrf_00557	Rhamnose transport system ATP-binding protein	7.5.2.-	rhaT
Holrf_00558	Rhamnose transport system permease protein		rhaP
Holrf_00559	Rhamnose transport system permease protein		rhaQ
Holrf_00560	Rhamnose transport system substrate-binding protein		rhaS
Holrf_00561	Glycoside hydrolase family 43 protein
Holrf_00562	Pectin-derived oligosaccharide transport system permease protein		yesP
Holrf_00563	Pectin-derived oligosaccharide transport system permease protein		yesQ
Holrf_00564	Pectin-derived oligosaccharide transport system substrate-binding protein		yesO
Holrf_00565	Hypothetical protein
Holrf_00566	Galacturan 1,4-alpha-galacturonidase	3.2.1.67	lplD
Holrf_00567	Hercynine oxygenase	1.14.99.50	egtB
Holrf_00568	Hypothetical protein
Holrf_00569	2-oxoglutarate ferredoxin oxidoreductase subunit gamma	1.2.7.3	korC
Holrf_00570	2-oxoglutarate/2-oxoacid ferredoxin oxidoreductase subunit beta	1.2.7.11;1.2.7.3	korB
Holrf_00571	2-oxoglutarate/2-oxoacid ferredoxin oxidoreductase subunit alpha	1.2.7.11;1.2.7.3	korA
Holrf_00572	2-oxoglutarate ferredoxin oxidoreductase subunit delta	1.2.7.3	korD
Holrf_00573	Hypothetical protein
Holrf_00574	Hypothetical protein
Holrf_00575	Hypothetical protein
Holrf_00576	L-ribulose-5-phosphate 4-epimerase	5.1.3.4	araD
Holrf_00577	L-arabinose isomerase	5.3.1.4	araA
Holrf_00578	FGGY-family carbohydrate kinase
Holrf_00579	Putative multiple sugar transport system permease protein		gguB
Holrf_00580	Putative multiple sugar transport system ATP-binding protein	7.5.2.-	gguA
Holrf_00581	Putative multiple sugar transport system substrate-binding protein		chvE
Holrf_00582	HTH-type transcriptional repressor PurR		purR
Holrf_00583	Hypothetical protein
Holrf_00584	Hypothetical protein
Holrf_00585	Hypothetical protein
Holrf_00586	Ribose transport system substrate-binding protein		rbsB
Holrf_00587	Ribose transport system permease protein		rbsC
Holrf_00588	Ribose transport system ATP-binding protein	7.5.2.7	rbsA
Holrf_00589	RNA polymerase primary sigma factor		rpoD
Holrf_00590	Hypothetical protein
Holrf_00591	Hypothetical protein
Holrf_00592	Hypothetical protein
Holrf_00593	Hypothetical protein
Holrf_00594	Serine O-acetyltransferase	2.3.1.30	cysE
Holrf_00595	Putative aldouronate transport system substrate-binding protein		lplA
Holrf_00596	Putative aldouronate transport system permease protein		lplB
Holrf_00597	Putative aldouronate transport system permease protein		lplC
Holrf_00598	Hypothetical protein
Holrf_00599	Hypothetical protein
Holrf_00600	Hypothetical protein
Holrf_00601	Hypothetical protein
Holrf_00602	Hypothetical protein
Holrf_00603	Hypothetical protein
Holrf_00604	Methyl-accepting chemotaxis protein I, serine sensor receptor		tsr
Holrf_00605	Hypothetical protein
Holrf_00606	Hypothetical protein
Holrf_00607	Hypothetical protein
Holrf_00608	Hypothetical protein
Holrf_00609	MBL fold metallo-hydrolase
Holrf_00610	Hypothetical protein
Holrf_00611	Hypothetical protein
Holrf_00612	Methyl-accepting chemotaxis protein I, serine sensor receptor		tsr
Holrf_00613	Hypothetical protein
Holrf_00614	Hypothetical protein
Holrf_00615	Hypothetical protein
Holrf_00616	Hypothetical protein
Holrf_00617	MBL fold metallo-hydrolase
Holrf_00618	Hypothetical protein
Holrf_00619	Hypothetical protein
Holrf_00620	Hypothetical protein
Holrf_00621	Metallo-beta-lactamase family protein
Holrf_00622	23S rRNA (guanosine2251-2'-O)-methyltransferase	2.1.1.185	rlmB
Holrf_00623	Protein O-GlcNAc transferase	2.4.1.255	OGT
Holrf_00624	Hypothetical protein
Holrf_00625	Aminoglycoside 6-adenylyltransferase	2.7.7.-	aadK
Holrf_00626	Hercynine oxygenase	1.14.99.50	egtB
Holrf_00627	Hypothetical protein
Holrf_00628	Hypothetical protein
Holrf_00629	Hypothetical protein
Holrf_00630	Hypothetical protein
Holrf_00631	HSP20 family protein		HSP20
Holrf_00632	Hypothetical protein
Holrf_00633	Hypothetical protein
Holrf_00634	Orotate phosphoribosyltransferase	2.4.2.10	pyrE
Holrf_00635	Adenylate cyclase	4.6.1.1
Holrf_00636	Beta-barrel assembly-enhancing protease	3.4.-.-	bepA
Holrf_00637	Hypothetical protein
Holrf_00638	Alpha-L-arabinofuranosidase	3.2.1.55	abfA
Holrf_00639	Arabinooligosaccharide transport system permease protein		araQ
Holrf_00640	Arabinooligosaccharide transport system permease protein		araP
Holrf_00641	Arabinooligosaccharide transport system substrate-binding protein		araN
Holrf_00642	Hypothetical protein
Holrf_00643	Demethyldecarbamoylnovobiocin O-methyltransferase	2.1.1.285	novP
Holrf_00644	Protein Tex		tex
Holrf_00645	Myo-inositol 2-dehydrogenase	1.1.1.18	iolG
Holrf_00646	UDP-2-acetamido-2-deoxy-ribo-hexuluronate aminotransferase	2.6.1.98	wlbC
Holrf_00647	UDP-2-acetamido-3-amino-2,3-dideoxy-glucuronate N-acetyltransferase	2.3.1.201	wlbB
Holrf_00648	Phosphoribosylglycinamide formyltransferase	2.1.2.2	purN
Holrf_00649	Hypothetical protein
Holrf_00650	Hypothetical protein
Holrf_00651	Hypothetical protein
Holrf_00652	Hypothetical protein
Holrf_00653	Hypothetical protein
Holrf_00654	Hypothetical protein
Holrf_00655	[acyl-carrier-protein] S-malonyltransferase, partial	2.3.1.39	fabD
Holrf_00656	3-oxoacyl-[acyl-carrier protein] reductase	1.1.1.100	fabG
Holrf_00657	3-oxoacyl-[acyl-carrier-protein] synthase II	2.3.1.179	fabF
Holrf_00658	Hypothetical protein
Holrf_00659	Hypothetical protein
Holrf_00660	GTP diphosphokinase / guanosine-3',5'-bis(diphosphate) 3'-diphosphatase	2.7.6.5;3.1.7.2	spoT
Holrf_00661	Hypothetical protein
Holrf_00662	23S rRNA pseudouridine1911/1915/1917 synthase	5.4.99.23	rluD
Holrf_00663	Membrane protein
Holrf_00664	Inosose dehydratase	4.2.1.44	iolE
Holrf_00665	Hypothetical protein
Holrf_00666	Hypothetical protein
Holrf_00667	Trk system potassium uptake protein TrkG		trkG
Holrf_00668	CAAX protease family protein
Holrf_00669	Hypothetical protein
Holrf_00670	Hypothetical protein
Holrf_00671	Hypothetical protein
Holrf_00672	Hercynine oxygenase	1.14.99.50	egtB
Holrf_00673	Hypothetical protein
Holrf_00674	Oligopeptide transport ATP-binding protein OppF		oppF
Holrf_00675	Oligopeptide transport system ATP-binding protein		oppD
Holrf_00676	Oligopeptide transport system permease protein		oppC
Holrf_00677	Oligopeptide transport system permease protein		oppB
Holrf_00678	Oligopeptide transport system substrate-binding protein		oppA
Holrf_00679	Hypothetical protein
Holrf_00680	Bifunctional aspartokinase / homoserine dehydrogenase 1	1.1.1.3;2.7.2.4	thrA
Holrf_00681	Hypothetical protein
Holrf_00682	Antitoxin YefM		yefM
Holrf_00683	Toxin YoeB	3.1.-.-	yoeB
Holrf_00684	GTP 3',8-cyclase		moaA
Holrf_00685	Sterol 3beta-glucosyltransferase	2.4.1.173	E2.4.1.173
Holrf_00686	ATP-binding cassette, subfamily B, bacterial
Holrf_00687	Hypothetical protein
Holrf_00688	Toxin YoeB	3.1.-.-	yoeB
Holrf_00689	Hypothetical protein
Holrf_00690	3-dehydroquinate dehydratase / shikimate dehydrogenase	1.1.1.25;4.2.1.10	aroDE
Holrf_00691	Carbohydrate kinase
Holrf_00692	Hypothetical protein
Holrf_00693	Hypothetical protein
Holrf_00694	Hypothetical protein
Holrf_00695	Inositol 2-dehydrogenase/D-chiro-inositol 3-dehydrogenase	1.1.1.369	iolG
Holrf_00696	Hypothetical protein
Holrf_00697	Hypothetical protein
Holrf_00698	Acetylornithine aminotransferase	2.6.1.11	argD
Holrf_00699	Acetylglutamate kinase	2.7.2.8	argB
Holrf_00700	Hypothetical protein
Holrf_00701	Hypothetical protein
Holrf_00702	Hypothetical protein
Holrf_00703	General nucleoside transport system permease protein		nupC
Holrf_00704	General nucleoside transport system permease protein		nupB
Holrf_00705	General nucleoside transport system ATP-binding protein		nupA
Holrf_00706	Basic membrane protein A		bmpA
Holrf_00707	Inositol 2-dehydrogenase/D-chiro-inositol 3-dehydrogenase	1.1.1.369	iolG
Holrf_00708	Amino-acid N-acetyltransferase	2.3.1.1	argAB
Holrf_00709	Hypothetical protein
Holrf_00710	Topoisomerase IV subunit B	5.6.2.2	parE
Holrf_00711	Hypothetical protein
Holrf_00712	Pectate disaccharide-lyase	4.2.2.9	pelX
Holrf_00713	Hypothetical protein
Holrf_00714	Hypothetical protein
Holrf_00715	ABC transporter substrate-binding protein
Holrf_00716	ABC transporter permease
Holrf_00717	ABC transporter permease
Holrf_00718	Hypothetical protein
Holrf_00719	Hypothetical protein
Holrf_00720	Hypothetical protein
Holrf_00721	TonB-dependent receptor
Holrf_00722	Pyruvate formate lyase activating enzyme	1.97.1.4	pflE
Holrf_00723	Hypothetical protein
Holrf_00724	NAD+ diphosphatase	3.6.1.22	nudC
Holrf_00725	Cytidine deaminase	3.5.4.5	cdd
Holrf_00726	TRNA/rRNA methyltransferase	2.1.1.-	lasT
Holrf_00727	Hypothetical protein
Holrf_00728	Hypothetical protein
Holrf_00729	Hypothetical protein
Holrf_00730	Hypothetical protein
Holrf_00731	Hypothetical protein
Holrf_00732	Hypothetical protein
Holrf_00733	Hypothetical protein
Holrf_00734	Hercynine oxygenase	1.14.99.50	egtB
Holrf_00735	Hypothetical protein
Holrf_00736	Hypothetical protein
Holrf_00737	D-threonine aldolase	4.1.2.42
Holrf_00738	Multiple sugar transport system permease protein
Holrf_00739	Multiple sugar transport system permease protein
Holrf_00740	Multiple sugar transport system substrate-binding protein
Holrf_00741	Hypothetical protein
Holrf_00742	Hypothetical protein
Holrf_00743	Hypothetical protein
Holrf_00744	Hypothetical protein
Holrf_00745	Hypothetical protein
Holrf_00746	Hypothetical protein
Holrf_00747	D-alanine-D-alanine ligase	6.3.2.4	ddl
Holrf_00748	Hypothetical protein
Holrf_00750	Hypothetical protein
Holrf_00751	Hypothetical protein
Holrf_00752	Hypothetical protein
Holrf_00753	Hypothetical protein
Holrf_00754	RNA polymerase sigma-70 factor, ECF subfamily		rpoE
Holrf_00755	Cysteinyl-tRNA synthetase	6.1.1.16	cysS
Holrf_00756	Hypothetical protein
Holrf_00757	Peptidoglycan lytic transglycosylase	4.2.2.29	rlpA
Holrf_00758	Holliday junction DNA helicase RuvA		ruvA
Holrf_00759	Hypothetical protein
Holrf_00760	Hypothetical protein
Holrf_00761	Hypothetical protein
Holrf_00762	Hypothetical protein
Holrf_00763	Hypothetical protein, putative pseudogene
Holrf_00764	Hypothetical protein, putative pseudogene
Holrf_00765	Hypothetical protein
Holrf_00766	Hypothetical protein
Holrf_00767	Flagellar biosynthesis protein FlhG		fleN
Holrf_00768	Phosphatidylglycerol---prolipoprotein diacylglyceryl transferase	2.5.1.145	umpA
Holrf_00769	Threonine synthase	4.2.3.1	thrC
Holrf_00770	SEC-C motif domain protein
Holrf_00771	Alpha-L-fucosidase	3.2.1.51
Holrf_00772	BMP family ABC transporter substrate-binding protein
Holrf_00773	P-aminobenzoyl-glutamate hydrolase subunit B	3.5.1.-	abgB
Holrf_00774	Hypothetical protein
Holrf_00775	Hypothetical protein
Holrf_00776	Glutaminase	3.5.1.2	glsA
Holrf_00777	Hypothetical protein
Holrf_00778	Ion-translocating oxidoreductase complex subunit B	7.-.-.-	rsxB
Holrf_00779	Hypothetical protein
Holrf_00780	Alanine or glycine:cation symporter, AGCS family
Holrf_00781	Radical SAM family heme chaperone HemW		hemW
Holrf_00782	Rhomboid family protease	3.4.21.105	rho2
Holrf_00783	Hypothetical protein
Holrf_00784	Putative protein
Holrf_00785	LL-diaminopimelate aminotransferase	2.6.1.83
Holrf_00786	Hypothetical protein
Holrf_00787	Hypothetical protein
Holrf_00788	Hypothetical protein
Holrf_00789	Hypothetical protein
Holrf_00790	Aminobenzoyl-glutamate utilization protein B		abgB
Holrf_00791	Glutamate:Na+ symporter, ESS family		gltS
Holrf_00792	Hypothetical protein
Holrf_00793	NTE family protein
Holrf_00794	Hypothetical protein
Holrf_00795	Hypothetical protein
Holrf_00796	DNA adenine methylase	2.1.1.72	dam
Holrf_00797	Sugar fermentation stimulation protein A		sfsA
Holrf_00798	Adenine-specific DNA-methyltransferase	2.1.1.72	mod
Holrf_00799	Hypothetical protein
Holrf_00800	Hypothetical protein
Holrf_00801	Large subunit ribosomal protein L13		rplM
Holrf_00802	Small subunit ribosomal protein S9		rpsI
Holrf_00803	Regulatory protein		recX
Holrf_00804	Acylphosphatase	3.6.1.7	acyP
Holrf_00806	Hypothetical protein
Holrf_00807	Hypothetical protein
Holrf_00808	GH1 family beta-glucosidase
Holrf_00809	Methyl-accepting chemotaxis protein		mcp
Holrf_00810	Hypothetical protein
Holrf_00811	Hypothetical protein
Holrf_00812	Hypothetical protein
Holrf_00813	Hypothetical protein
Holrf_00814	RNA polymerase sigma factor FliA		whiG
Holrf_00815	Hypothetical protein
Holrf_00816	Flagellar biosynthesis protein FlhG		fleN
Holrf_00817	Flagellar biosynthesis protein FlhF		flhF
Holrf_00818	Flagellar biosynthesis protein FlhA		flhA
Holrf_00819	Flagellar biosynthesis protein FlhB		flhB
Holrf_00820	Flagellar biosynthesis protein FliR		fliR
Holrf_00821	Flagellar biosynthesis protein FliQ		fliQ
Holrf_00822	Flagellar biosynthesis protein FliP		fliP
Holrf_00823	Flagellar protein FliO/FliZ		fliZ
Holrf_00824	Flagellar motor switch protein FliN		fliN
Holrf_00825	Flagellar motor switch protein FliG		fliG
Holrf_00826	Presequence protease	3.4.24.-	CYM1
Holrf_00827	Hypothetical protein
Holrf_00828	Hypothetical protein
Holrf_00829	Hypothetical protein
Holrf_00830	Hypothetical protein
Holrf_00831	Hypothetical protein
Holrf_00832	Pyruvate formate lyase activating enzyme	1.97.1.4	pflE
Holrf_00833	TRNA-uridine 2-sulfurtransferase	2.8.1.13	trmU
Holrf_00834	Hypothetical protein
Holrf_00835	Hypothetical protein
Holrf_00836	ABC transporter ATP-binding protein
Holrf_00837	ABC transporter ATP-binding protein
Holrf_00839	Hypothetical protein
Holrf_00840	Methyl-accepting chemotaxis protein		mcp
Holrf_00841	Methyl-accepting chemotaxis protein McpU		mcpU
Holrf_00842	Hypothetical protein
Holrf_00843	Photosystem I assembly protein Ycf3		ycf3
Holrf_00844	Hypothetical protein
Holrf_00845	Hypothetical protein
Holrf_00846	Hypothetical protein
Holrf_00847	Hypothetical protein
Holrf_00848	Hypothetical protein
Holrf_00849	Hypothetical protein
Holrf_00850	Hypothetical protein
Holrf_00851	Hypothetical protein
Holrf_00852	Hypothetical protein
Holrf_00853	Outer membrane protein assembly factor BamB		bamB
Holrf_00854	Hypothetical protein
Holrf_00855	Hypothetical protein
Holrf_00856	Polar amino acid transport system substrate-binding protein
Holrf_00857	Polar amino acid transport system permease protein
Holrf_00858	Polar amino acid transport system ATP-binding protein	7.4.2.1
Holrf_00859	Hypothetical protein
Holrf_00860	Hypothetical protein
Holrf_00861	Two-component system, sensor histidine kinase and response regulator	2.7.13.3
Holrf_00862	Hypothetical protein
Holrf_00863	Riboflavin transport system permease protein		rfuD
Holrf_00864	Riboflavin transport system permease protein		rfuC
Holrf_00865	Riboflavin transport system ATP-binding protein		rfuB
Holrf_00866	ABC transporter ATP-binding protein/permease
Holrf_00867	ABC transporter ATP-binding protein/permease
Holrf_00868	Hypothetical protein
Holrf_00869	Phosphoribosylformylglycinamidine synthase	6.3.5.3	purL
Holrf_00871	Chaperone SurA	5.2.1.8	surA
Holrf_00872	Hypothetical protein
Holrf_00873	Two-component system, sensor histidine kinase and response regulator	2.7.13.3
Holrf_00874	Hypothetical protein
Holrf_00875	Hypothetical protein
Holrf_00876	Adenosylcobinamide-phosphate synthase	6.3.1.10	cobD
Holrf_00877	Cobalt-precorrin 5A hydrolase	3.7.1.12	cbiG
Holrf_00878	Precorrin-4/cobalt-precorrin-4 C11-methyltransferase	2.1.1.133;2.1.1.271	cobM
Holrf_00879	Hypothetical protein
Holrf_00880	Hypothetical protein
Holrf_00881	23S rRNA (guanine2069-N7)-methyltransferase	2.1.1.264	rlmK
Holrf_00882	Hypothetical protein
Holrf_00883	DTMP kinase	2.7.4.9	tmk
Holrf_00884	Hypothetical protein
Holrf_00885	Hypothetical protein
Holrf_00886	Hypothetical protein
Holrf_00887	Bifunctional ligase/repressor BirA	6.3.4.15	birA
Holrf_00888	Hypothetical protein
Holrf_00889	Sugar ABC transporter substrate-binding protein
Holrf_00890	Sugar ABC transporter permease
Holrf_00891	Sugar ABC transporter permease
Holrf_00892	Photosystem I assembly protein Ycf3		ycf3
Holrf_00893	Hypothetical protein
Holrf_00894	Excinuclease ABC subunit C		uvrC
Holrf_00895	Hypothetical protein
Holrf_00896	Hypothetical protein
Holrf_00897	Hypothetical protein
Holrf_00898	Hypothetical protein
Holrf_00899	Hypothetical protein
Holrf_00900	Hypothetical protein
Holrf_00901	Hypothetical protein
Holrf_00902	Hypothetical protein
Holrf_00903	Hypothetical protein
Holrf_00904	23S rRNA (uridine2552-2'-O)-methyltransferase	2.1.1.166	ftsJ
Holrf_00905	Octaprenyl-diphosphate synthase	2.5.1.90	ispB
Holrf_00906	Hypothetical protein
Holrf_00907	ATP-dependent Clp protease, protease subunit	3.4.21.92	CLPP
Holrf_00908	Hypothetical protein
Holrf_00909	Sugar phosphate isomerases/epimerase
Holrf_00910	Polyphosphate kinase	2.7.4.1	ppk1
Holrf_00911	Exopolyphosphatase / guanosine-5'-triphosphate,3'-diphosphate pyrophosphatase	3.6.1.11;3.6.1.40	ppx
Holrf_00912	Hypothetical protein
Holrf_00913	Arsenical-resistance protein Acr3		acr3
Holrf_00914	Hypothetical protein
Holrf_00915	Tagaturonate epimerase	5.1.2.7	uxaE
Holrf_00916	D-methionine transport system permease protein		metI
Holrf_00917	D-methionine transport system ATP-binding protein		metN
Holrf_00918	Hypothetical protein
Holrf_00919	Hypothetical protein
Holrf_00920	Hypothetical protein
Holrf_00921	Phenylalanyl-tRNA synthetase beta chain	6.1.1.20	pheT
Holrf_00922	Hypothetical protein
Holrf_00923	Serine protease Do	3.4.21.107	htrA
Holrf_00924	Hypothetical protein
Holrf_00925	Pyrroline-5-carboxylate reductase	1.5.1.2	proC
Holrf_00926	DEAD-box ATP-dependent RNA helicase CshC	3.6.4.13	cshC
Holrf_00927	1,2-diacylglycerol 3-alpha-glucosyltransferase	2.4.1.337	bgsB
Holrf_00928	Hypothetical protein
Holrf_00929	Hypothetical protein
Holrf_00930	Hypothetical protein
Holrf_00931	Hypothetical protein
Holrf_00932	Sulfate-binding protein		sbp
Holrf_00933	Sulfate transport system permease protein CysT		cysT
Holrf_00934	Sulfate transport system permease protein CysW		cysW
Holrf_00935	Sulfate/thiosulfate import ATP-binding protein CysA	7.3.2.3	cysA
Holrf_00936	Hypothetical protein
Holrf_00937	Hypothetical protein
Holrf_00938	Hypothetical protein
Holrf_00939	Hypothetical protein
Holrf_00940	Hypothetical protein
Holrf_00941	Hypothetical protein
Holrf_00942	Hypothetical protein
Holrf_00943	Hypothetical protein
Holrf_00944	Hypothetical protein
Holrf_00945	Phosphoadenosine phosphosulfate reductase	1.8.4.10;1.8.4.8	cysH
Holrf_00946	Sulfate adenylyltransferase subunit 2	2.7.7.4	cysD
Holrf_00947	Sulfate adenylyltransferase subunit 1	2.7.7.4	cysN
Holrf_00948	Hypothetical protein
Holrf_00949	Sulfur-carrier protein		cysO
Holrf_00950	Sulfur-carrier protein adenylyltransferase		moeBR
Holrf_00951	Anaerobic sulfite reductase subunit C		asrC
Holrf_00952	Sulfurtransferase TusA family protein
Holrf_00953	Hypothetical protein
Holrf_00954	Hypothetical protein
Holrf_00955	Hypothetical protein
Holrf_00956	Hypothetical protein
Holrf_00957	ATP-dependent RNA helicase HrpA	3.6.4.13	hrpA
Holrf_00958	Ubiquinone biosynthesis O-methyltransferase, mitochondrial	2.1.1.222	COQ3
Holrf_00959	Imidazolonepropionase	3.5.2.7	hutI
Holrf_00960	Histidine ammonia-lyase	4.3.1.3	hutH
Holrf_00961	Glycine betaine transporter		betL
Holrf_00962	Histidine ammonia-lyase	4.3.1.3	hutH
Holrf_00963	Aerobic-type carbon monoxide dehydrogenase, large subunit		coxL
Holrf_00964	Aerobic carbon-monoxide dehydrogenase small subunit	1.2.5.3	coxS
Holrf_00965	Hypothetical protein
Holrf_00966	Hypothetical protein
Holrf_00967	Hypothetical protein
Holrf_00968	Hypothetical protein
Holrf_00969	Hypothetical protein
Holrf_00970	Hercynine oxygenase	1.14.99.50	egtB
Holrf_00971	Hercynine oxygenase	1.14.99.50	egtB
Holrf_00973	DNA adenine methyltransferase YhdJ	2.1.1.72	yhdJ
Holrf_00974	Hypothetical protein
Holrf_00975	Hypothetical protein
Holrf_00976	Hypothetical protein
Holrf_00977	Hypothetical protein
Holrf_00978	Hypothetical protein
Holrf_00979	Hypothetical protein
Holrf_00980	Hypothetical protein
Holrf_00981	Glucose 1-dehydrogenase
Holrf_00982	Zinc-dependent alcohol dehydrogenase
Holrf_00983	Urocanate hydratase	4.2.1.49	hutU
Holrf_00984	Glutamate formiminotransferase / 5-formyltetrahydrofolate cyclo-ligase	2.1.2.5;6.3.3.2	fctD
Holrf_00985	Methenyltetrahydrofolate cyclohydrolase	3.5.4.9	fchA
Holrf_00986	Hypothetical protein
Holrf_00987	Hypothetical protein
Holrf_00988	Hypothetical protein
Holrf_00989	Hypothetical protein
Holrf_00990	Hypothetical protein
Holrf_00991	Hypothetical protein
Holrf_00992	Hypothetical protein
Holrf_00993	Hypothetical protein
Holrf_00994	Glutamate synthase (NADPH) small chain	1.4.1.13	gltD
Holrf_00995	Extracellular solute-binding protein
Holrf_00996	MATE family efflux transporter
Holrf_00997	Hypothetical protein
Holrf_00998	Hypothetical protein
Holrf_00999	Hypothetical protein
Holrf_01000	Lysyl-tRNA synthetase, class II	6.1.1.6	lysS
Holrf_01001	Hypothetical protein
Holrf_01002	Histone deacetylase 6	3.5.1.98	HDAC6
Holrf_01005	Hypothetical protein
Holrf_01006	Ribonuclease BN	3.1.26.11	rbn
Holrf_01007	Peptidoglycan lytic transglycosylase G	4.2.2.29	mltG
Holrf_01008	DNA primase	2.7.7.101	dnaG
Holrf_01009	RNA polymerase primary sigma factor		rpoD
Holrf_01010	Hypothetical protein
Holrf_01011	Hypothetical protein
Holrf_01012	Rod shape-determining protein MreB		mreB
Holrf_01013	Rod shape-determining protein MreC		mreC
Holrf_01014	Rod shape-determining protein MreD		mreD
Holrf_01015	Penicillin-binding protein 2	3.4.16.4	mrdA
Holrf_01016	Peptidoglycan glycosyltransferase	2.4.99.28	mrdB
Holrf_01017	Hypothetical protein
Holrf_01018	Hypothetical protein
Holrf_01019	Hypothetical protein
Holrf_01020	Hypothetical protein
Holrf_01021	Hypothetical protein
Holrf_01022	Hypothetical protein
Holrf_01023	Chromosome partition protein Smc		smc
Holrf_01024	Hypothetical protein
Holrf_01025	Hypothetical protein
Holrf_01026	Ammonium transporter, Amt family		amt
Holrf_01027	Nitrogen regulatory protein P-II 1		glnB
Holrf_01028	Hypothetical protein
Holrf_01029	Hypothetical protein
Holrf_01030	NADH oxidase (H2O-forming)	1.6.3.4	nox2
Holrf_01031	Flagellar protein FliL		fliL
Holrf_01032	Hypothetical protein
Holrf_01033	ATP-dependent DNA helicase UvrD/PcrA	5.6.2.4	pcrA
Holrf_01034	DNA ligase (NAD+)	6.5.1.2	ligB
Holrf_01036	2,3,4,5-tetrahydropyridine-2,6-dicarboxylate N-acetyltransferase	2.3.1.89	dapH
Holrf_01037	Hypothetical protein
Holrf_01038	Hypothetical protein
Holrf_01039	Hypothetical protein
Holrf_01040	Dipeptidase E	3.4.13.21	pepE
Holrf_01041	Hypothetical protein
Holrf_01042	Hypothetical protein
Holrf_01043	Hypothetical protein
Holrf_01044	LysR family transcriptional regulator, hydrogen peroxide-inducible genes activator		oxyR
Holrf_01045	1-deoxyxylulose-5-phosphate synthase	1.1.-.-	yajO
Holrf_01046	Serine/threonine-protein kinase Pkn1	2.7.11.1	pkn1
Holrf_01047	Hypothetical protein
Holrf_01048	Hypothetical protein
Holrf_01049	Hypothetical protein
Holrf_01050	Hypothetical protein
Holrf_01051	Hypothetical protein
Holrf_01052	Hypothetical protein
Holrf_01053	Hypothetical protein
Holrf_01054	Putative HTH-type transcriptional regulator YwnA		ywnA
Holrf_01055	Modulator of FtsH protease HflK		hflK
Holrf_01056	Modulator of FtsH protease HflC		hflC
Holrf_01057	Modulator of FtsH protease HflK		hflK
Holrf_01058	Hypothetical protein
Holrf_01059	Hypothetical protein
Holrf_01060	UDP-N-acetylmuramoyl-L-alanyl-D-glutamate--2,6-diaminopimelate ligase	6.3.2.13	murE
Holrf_01061	Hypothetical protein
Holrf_01062	Diadenylate cyclase	2.7.7.85	dacA
Holrf_01063	Hypothetical protein
Holrf_01064	Holo-[acyl-carrier protein] synthase	2.7.8.7	acpS
Holrf_01065	Phosphoglycolate phosphatase	3.1.3.18	gph
Holrf_01066	Hemerythrin
Holrf_01067	Hemerythrin
Holrf_01068	Hypothetical protein
Holrf_01069	Molybdenum transport protein	2.4.2.-	modD
Holrf_01070	Molybdate transport system substrate-binding protein		modA
Holrf_01071	Molybdate transport system permease protein		modB
Holrf_01072	Molybdate transport system ATP-binding protein	7.3.2.5	modC
Holrf_01073	DNA adenine methylase	2.1.1.72	dam
Holrf_01074	Protein-tyrosine phosphatase	3.1.3.48	E3.1.3.48
Holrf_01075	Hypothetical protein
Holrf_01076	Hypothetical protein
Holrf_01077	Hypothetical protein
Holrf_01078	Hypothetical protein
Holrf_01079	Hydrogenase maturation GTPase HydF
Holrf_01080	Aspartate ammonia-lyase	4.3.1.1	aspA
Holrf_01081	Endo-1,4-beta-xylanase	3.2.1.8	Xyn
Holrf_01082	Gfo/Idh/MocA family oxidoreductase
Holrf_01083	Alpha-glucuronidase	3.2.1.139	aguA
Holrf_01084	Enoyl-[acyl-carrier protein] reductase / trans-2-enoyl-CoA reductase (NAD+)	1.3.1.44;1.3.1.9	fabV
Holrf_01085	Acetyl-CoA carboxylase biotin carboxyl carrier protein		accB
Holrf_01086	Acetyl-CoA carboxylase, biotin carboxylase subunit	6.3.4.14;6.4.1.2	accC
Holrf_01087	Acetyl-CoA carboxylase carboxyl transferase subunit beta	2.1.3.15;6.4.1.2	accD
Holrf_01088	Acetyl-CoA carboxylase carboxyl transferase subunit alpha	2.1.3.15;6.4.1.2	accA
Holrf_01089	Carbohydrate ABC transporter permease
Holrf_01090	Sugar ABC transporter permease
Holrf_01091	ABC transporter substrate-binding protein
Holrf_01092	Hypothetical protein
Holrf_01093	Hypothetical protein
Holrf_01094	Hypothetical protein
Holrf_01095	H+/Na+-translocating ferredoxin:NAD+ oxidoreductase subunit C	7.1.1.11;7.2.1.2	rnfC
Holrf_01096	H+/Na+-translocating ferredoxin:NAD+ oxidoreductase subunit D	7.1.1.11;7.2.1.2	rnfD
Holrf_01097	Hypothetical protein
Holrf_01098	Hypothetical protein
Holrf_01099	Ion-translocating oxidoreductase complex subunit A	7.-.-.-	rsxA
Holrf_01100	DUF1926 domain-containing protein
Holrf_01101	Hypothetical protein
Holrf_01102	Hypothetical protein
Holrf_01103	Phosphoserine aminotransferase	2.6.1.52	serC
Holrf_01104	Hypothetical protein
Holrf_01105	Hypothetical protein
Holrf_01106	Glutathione S-transferase fosA	2.5.1.18	fosA
Holrf_01107	SDR family oxidoreductase
Holrf_01108	2-hydroxy-3-oxopropionate reductase	1.1.1.60	garR
Holrf_01109	Transketolase	2.2.1.1	tktA
Holrf_01110	Transketolase	2.2.1.1	tktA
Holrf_01111	Gluconate:H+ symporter, GntP family
Holrf_01112	GntR family transcriptional regulator, rspAB operon transcriptional repressor		rspR
Holrf_01113	Dihydropyrimidinase	3.5.2.2
Holrf_01114	Hypothetical protein
Holrf_01115	Hypothetical protein
Holrf_01116	Homoserine O-succinyltransferase/O-acetyltransferase	2.3.1.31;2.3.1.46	metA
Holrf_01117	Hypothetical protein
Holrf_01118	Hypothetical protein
Holrf_01119	ATP-dependent DNA helicase RecQ	5.6.2.4	recQ
Holrf_01120	Hypothetical protein
Holrf_01121	Glyoxylate/hydroxypyruvate reductase A	1.1.1.81	ghrA
Holrf_01122	Hypothetical protein
Holrf_01123	Aerotaxis receptor		aer
Holrf_01124	Hypothetical protein
Holrf_01125	Hypothetical protein
Holrf_01126	Hypothetical protein
Holrf_01127	Hypothetical protein
Holrf_01128	Aspartyl-tRNA synthetase	6.1.1.12	aspS
Holrf_01129	Chromate transporter		chrA
Holrf_01130	Chromate transporter		chrA
Holrf_01131	Iron containing alcohol dehydrogenase	1.1.1.1
Holrf_01132	ABC transporter permease
Holrf_01133	ABC transporter ATP-binding subunit
Holrf_01134	Hypothetical protein
Holrf_01135	Hypothetical protein
Holrf_01136	Cof-like hydrolase
Holrf_01137	Chitinase	3.2.1.14
Holrf_01138	Carbohydrate ABC transporter permease
Holrf_01139	Sugar ABC transporter permease
Holrf_01140	ABC transporter substrate-binding protein
Holrf_01141	Hypothetical protein
Holrf_01142	Hypothetical protein
Holrf_01143	Alpha-amylase
Holrf_01144	4-alpha-glucanotransferase	2.4.1.25	malQ
Holrf_01145	Protein ViaA		viaA
Holrf_01146	MoxR-like ATPase	3.6.3.-	moxR
Holrf_01147	ABC transporter substrate-binding protein
Holrf_01148	Flavoredoxin		flr
Holrf_01149	Hypothetical protein
Holrf_01150	Hypothetical protein
Holrf_01151	Hypothetical protein
Holrf_01152	Hypothetical protein
Holrf_01153	Hypothetical protein
Holrf_01154	Hypothetical protein
Holrf_01155	Hypothetical protein
Holrf_01156	Hypothetical protein
Holrf_01157	Hypothetical protein
Holrf_01158	Hypothetical protein
Holrf_01159	Hypothetical protein
Holrf_01160	Hypothetical protein
Holrf_01161	Hypothetical protein
Holrf_01162	Peptidase C14
Holrf_01163	Cell division coordinator CpoB		cpoB
Holrf_01164	Hypothetical protein
Holrf_01165	Hypothetical protein
Holrf_01166	Bifunctional oligoribonuclease and PAP phosphatase NrnA	3.1.13.3;3.1.3.7	nrnA
Holrf_01167	Ribokinase		rbsK
Holrf_01168	Carbonic anhydrase	4.2.1.1	cah
Holrf_01169	Tellurium resistance protein TerD		terD
Holrf_01170	ABC transporter ATP-binding protein/permease
Holrf_01171	Hypothetical protein
Holrf_01172	Stage II sporulation protein D (peptidoglycan lytic transglycosylase)	4.2.2.29	spoIID
Holrf_01173	Hypothetical protein
Holrf_01174	Hypothetical protein
Holrf_01175	Hypothetical protein
Holrf_01176	Scyllo-inositol 2-dehydrogenase (NAD(+))	1.1.1.370	iolX
Holrf_01177	Trp operon repressor		trpR
Holrf_01178	GTPase		hflX
Holrf_01179	Exodeoxyribonuclease VII large subunit	3.1.11.6	xseA
Holrf_01180	Exodeoxyribonuclease VII small subunit	3.1.11.6	xseB
Holrf_01181	DNA mismatch repair protein MutL		mutL
Holrf_01182	Hypothetical protein
Holrf_01183	Hypothetical protein
Holrf_01184	Hypothetical protein
Holrf_01185	Small-conductance mechanosensitive channel		mscS
Holrf_01186	Cell division protease FtsH	3.4.24.-	hflB
Holrf_01187	Peptidyl-prolyl cis-trans isomerase C	5.2.1.8	ppiC
Holrf_01188	Acetyltransferase, GNAT family
Holrf_01189	Bacteriohemerythrin
Holrf_01190	Hypothetical protein
Holrf_01191	Flagellar motor switch protein FliM		fliM
Holrf_01192	Flagellar protein FliL		fliL
Holrf_01193	Flagellar protein FliL		fliL
Holrf_01194	Chemotaxis protein MotB		motB
Holrf_01195	Chemotaxis protein MotA		motA
Holrf_01196	Flagellar protein FlbD		flbD
Holrf_01197	Flagellar hook protein FlgE		flgE
Holrf_01198	Flagellar basal-body rod modification protein FlgD		flgD
Holrf_01199	Flagellar hook-length control protein FliK		fliK
Holrf_01200	Flagellar protein FlbB		flbB
Holrf_01201	DTDP-glucose 4,6-dehydratase	4.2.1.46	rfbB
Holrf_01202	Hypothetical protein
Holrf_01203	Hypothetical protein
Holrf_01204	Hypothetical protein
Holrf_01205	Hypothetical protein
Holrf_01206	Hypothetical protein
Holrf_01207	TRNA(fMet)-specific endonuclease VapC	3.1.-.-	vapC
Holrf_01208	Hypothetical protein
Holrf_01209	Hypothetical protein
Holrf_01210	Hypothetical protein
Holrf_01211	Mycofactocin precursor peptide-tyrosine decarboxylase	1.3.98.7;4.1.99.26	mftC
Holrf_01212	Pyruvate, orthophosphate dikinase	2.7.9.1	ppdK
Holrf_01213	Hypothetical protein
Holrf_01214	Hypothetical protein
Holrf_01216	CDP-diacylglycerol---glycerol-3-phosphate 3-phosphatidyltransferase	2.7.8.5	pgsA
Holrf_01217	Hypothetical protein
Holrf_01218	Spermidine/putrescine transport system permease protein		potC
Holrf_01219	Spermidine/putrescine transport system permease protein		potB
Holrf_01220	Spermidine/putrescine transport system ATP-binding protein	7.6.2.11	potA
Holrf_01221	Hypothetical protein
Holrf_01222	Ribosome biogenesis GTPase / thiamine phosphate phosphatase	3.1.3.100;3.6.1.-	rsgA
Holrf_01223	ATP-dependent DNA helicase RecQ	5.6.2.4	recQ
Holrf_01224	Hypothetical protein
Holrf_01225	AraC family transcriptional regulator, activator of mtrCDE		mtrA
Holrf_01226	ABC transporter substrate-binding protein
Holrf_01227	Sugar ABC transporter permease
Holrf_01228	Carbohydrate ABC transporter permease
Holrf_01229	Xylulose kinase	2.7.1.17	xylB
Holrf_01230	Xylose isomerase	5.3.1.5	xylA
Holrf_01231	Hypothetical protein, putative pseudogene
Holrf_01232	Hypothetical protein, putative pseudogene
Holrf_01233	Type-2 restriction enzyme AplI	3.1.21.4	aplIR
Holrf_01234	DNA (cytosine-5)-methyltransferase 1	2.1.1.37	dcm
Holrf_01235	Site-specific DNA-methyltransferase (adenine-specific)	2.1.1.72	E2.1.1.72
Holrf_01236	Hypothetical protein
Holrf_01237	Hypothetical protein
Holrf_01238	Hypothetical protein
Holrf_01239	ABC transporter permease
Holrf_01240	Hypothetical protein
Holrf_01241	Transcriptional regulatory protein SrrA		srrA
Holrf_01242	Adaptive-response sensory-kinase SasA	2.7.-.-	sasA
Holrf_01243	Multidrug efflux pump		mexN
Holrf_01244	Membrane fusion protein, multidrug efflux system		mexA
Holrf_01245	Hypothetical protein
Holrf_01246	Hypothetical protein
Holrf_01247	Zn2+/Cd2+-exporting ATPase	7.2.2.12;7.2.2.21	zntA
Holrf_01248	Fructokinase	2.7.1.4
Holrf_01249	ABC transporter substrate-binding protein
Holrf_01250	ABC transporter permease
Holrf_01251	ABC transporter permease
Holrf_01252	Beta-fructofuranosidase	3.2.1.26
Holrf_01253	Putative HTH-type transcriptional repressor ExuR		exuR
Holrf_01254	Hypothetical protein
Holrf_01255	Hypothetical protein
Holrf_01256	Hypothetical protein
Holrf_01257	Dephospho-CoA kinase	2.7.1.24	coaE
Holrf_01258	Cell division protein FtsN		ftsN
Holrf_01259	Hypothetical protein
Holrf_01260	Hypothetical protein
Holrf_01261	(E)-4-hydroxy-3-methylbut-2-enyl-diphosphate synthase	1.17.7.1;1.17.7.3	ispG
Holrf_01262	V/A-type H+/Na+-transporting ATPase subunit K		atpK
Holrf_01263	V/A-type H+/Na+-transporting ATPase subunit I		atpI
Holrf_01264	V/A-type H+/Na+-transporting ATPase subunit D		atpD
Holrf_01265	V/A-type H+/Na+-transporting ATPase subunit B		atpB
Holrf_01266	V/A-type H+/Na+-transporting ATPase subunit A	7.1.2.2;7.2.2.1	atpA
Holrf_01267	Hypothetical protein
Holrf_01268	V/A-type H+/Na+-transporting ATPase subunit E		atpE
Holrf_01269	Aldose 1-epimerase	5.1.3.3	galM
Holrf_01270	Hypothetical protein
Holrf_01271	Ribonuclease VapC15	3.1.-.-
Holrf_01272	ATP phosphoribosyltransferase	2.4.2.17	hisG
Holrf_01273	Imidazoleglycerol-phosphate dehydratase	4.2.1.19	hisB
Holrf_01274	Imidazole glycerol-phosphate synthase subunit HisH	4.3.2.10	hisH
Holrf_01275	Imidazole glycerol-phosphate synthase subunit HisF	4.3.2.10	hisF
Holrf_01276	Phosphoribosyl-AMP cyclohydrolase / phosphoribosyl-ATP pyrophosphohydrolase	3.5.4.19;3.6.1.31	hisIE
Holrf_01277	Histidinol-phosphate aminotransferase	2.6.1.9	hisC
Holrf_01278	Hypothetical protein
Holrf_01279	Hypothetical protein
Holrf_01280	Hypothetical protein
Holrf_01281	Hypothetical protein
Holrf_01282	GDP-D-mannose 3', 5'-epimerase	5.1.3.-;5.1.3.18
Holrf_01283	3beta-hydroxy-Delta5-steroid dehydrogenase / steroid Delta-isomerase	1.1.1.145;5.3.3.1	hsd
Holrf_01284	Putative colanic acid biosynthesis glycosyltransferase WcaE	2.4.-.-	wcaE
Holrf_01285	Hypothetical protein
Holrf_01286	D-inositol-3-phosphate glycosyltransferase	2.4.1.250	mshA
Holrf_01287	Hypothetical protein
Holrf_01288	Peptidoglycan O-acetyltransferase	2.3.1.-	patA
Holrf_01289	Hypothetical protein
Holrf_01290	Hypothetical protein
Holrf_01291	F-type H+-transporting ATPase subunit a		ATPF0A, atpB
Holrf_01292	Hypothetical protein
Holrf_01293	MoxR-like ATPase	3.6.3.-	moxR
Holrf_01294	Hypothetical protein
Holrf_01295	Adenine-specific DNA-methyltransferase	2.1.1.72	yhdJ
Holrf_01296	Excinuclease ABC subunit B		uvrB
Holrf_01297	Hypothetical protein
Holrf_01298	6-phosphogluconolactonase	3.1.1.31	pgl
Holrf_01299	N-acetylcysteine deacetylase	3.5.1.-	scmP
Holrf_01300	Hypothetical protein
Holrf_01301	Hypothetical protein
Holrf_01302	Hypothetical protein
Holrf_01303	Hypothetical protein
Holrf_01304	Exoribonuclease II	3.1.13.1	rnb
Holrf_01305	Cytochrome c biogenesis protein CcmG, thiol:disulfide interchange protein DsbE		dsbE
Holrf_01306	Hypothetical protein
Holrf_01307	Two-component system, glycerol uptake and utilization response regulator		rrp1
Holrf_01308	Hypothetical protein
Holrf_01309	Hypothetical protein
Holrf_01310	Ribonuclease HI	3.1.26.4	RNASEH1
Holrf_01311	L-serine dehydratase, alpha chain	4.3.1.17	sdhA
Holrf_01312	L-serine dehydratase, beta chain	4.3.1.17	sdhB
Holrf_01313	Molybdopterin molybdotransferase	2.10.1.1	moeA
Holrf_01314	Hypothetical protein
Holrf_01315	Hypothetical protein
Holrf_01316	Arginyl-tRNA synthetase	6.1.1.19	argS
Holrf_01317	Thiamine thiazole synthase	2.4.2.59	thi4
Holrf_01318	Methyl-accepting chemotaxis protein		mcp
Holrf_01319	Hypothetical protein
Holrf_01320	Hypothetical protein
Holrf_01321	Two-component system, sensor histidine kinase and response regulator	2.7.13.3
Holrf_01322	Hypothetical protein
Holrf_01323	DeoR family transcriptional regulator, glycerol-3-phosphate regulon repressor		glpR
Holrf_01324	Hypothetical protein
Holrf_01325	Hypothetical protein
Holrf_01326	ABC transporter permease, partial
Holrf_01327	Hypothetical protein
Holrf_01328	Xanthine dehydrogenase molybdenum-binding subunit	1.17.1.4	xdhA
Holrf_01329	Single-strand DNA-binding protein		ssb
Holrf_01330	U32 family peptidase	3.4.-.-	trhP
Holrf_01331	Hypothetical protein
Holrf_01332	Protein deglycase	3.5.1.124	thiJ
Holrf_01333	Preprotein translocase subunit SecG		secG
Holrf_01334	PTS sugar transporter subunit IIA
Holrf_01335	Hypothetical protein
Holrf_01336	V-type ATPase subunit
Holrf_01337	V/A-type H+/Na+-transporting ATPase subunit I		atpI
Holrf_01338	V/A-type H+/Na+-transporting ATPase subunit K		atpK
Holrf_01339	V-type ATPase, subunit E		atpE
Holrf_01340	V/A-type H+/Na+-transporting ATPase subunit A	7.1.2.2;7.2.2.1	atpA
Holrf_01341	V/A-type H+/Na+-transporting ATPase subunit B		atpB
Holrf_01342	V/A-type H+/Na+-transporting ATPase subunit D		atpD
Holrf_01343	Hypothetical protein
Holrf_01344	Hypothetical protein
Holrf_01345	Chaperone protein DnaJ		dnaJ
Holrf_01346	Methionyl aminopeptidase	3.4.11.18	map
Holrf_01347	TatD DNase family protein	3.1.21.-	tatD
Holrf_01349	Hypothetical protein
Holrf_01350	Hypothetical protein
Holrf_01351	Hypothetical protein
Holrf_01352	Nif-specific regulatory protein		nifA
Holrf_01353	Small subunit ribosomal protein S1		rpsA
Holrf_01354	23S rRNA pseudouridine2605 synthase	5.4.99.22	rluB
Holrf_01355	Segregation and condensation protein B		scpB
Holrf_01356	Segregation and condensation protein A		scpA
Holrf_01357	Hypothetical protein
Holrf_01358	Adenosylcobinamide kinase / adenosylcobinamide-phosphate guanylyltransferase	2.7.1.156;2.7.7.62
Holrf_01359	Molybdenum cofactor cytidylyltransferase	2.7.7.76	mocA
Holrf_01360	Threonine-phosphate decarboxylase	4.1.1.81	cobD
Holrf_01361	2-methoxy-6-polyprenyl-1,4-benzoquinol methylase, mitochondrial	2.1.1.163	COQ5
Holrf_01362	Glycerophosphoryl diester phosphodiesterase	3.1.4.46	ugpQ
Holrf_01363	Hypothetical protein
Holrf_01364	Peptide/nickel transport system ATP-binding protein		ddpF
Holrf_01365	Peptide/nickel transport system ATP-binding protein		ddpD
Holrf_01366	Peptide/nickel transport system substrate-binding protein
Holrf_01367	Hypothetical protein
Holrf_01368	Hypothetical protein
Holrf_01369	Hypothetical protein
Holrf_01370	Hypothetical protein
Holrf_01371	Pyridoxal phosphate-dependent aminotransferase EpsN	2.6.1.-	epsN
Holrf_01372	NTP transferase domain-containing protein
Holrf_01373	Acetyltransferase EpsM	2.3.1.-	epsM
Holrf_01374	Methionyl-tRNA formyltransferase	2.1.2.9	fmt
Holrf_01375	N,N'-diacetyllegionaminic acid synthase	2.5.1.101	legI
Holrf_01376	UDP-4-amino-4-deoxy-L-arabinose formyltransferase	1.1.1.305;2.1.2.13	pmrI
Holrf_01377	Hypothetical protein
Holrf_01378	ADP-ribose pyrophosphatase	3.6.1.13	nudF
Holrf_01379	Hypothetical protein
Holrf_01380	Hypothetical protein
Holrf_01381	Galactokinase	2.7.1.6	galK
Holrf_01382	5'/3'-nucleotidase	3.1.3.5;3.1.3.6	surE
Holrf_01383	Hypothetical protein
Holrf_01384	Virginiamycin B lyase	4.2.99.-	vgb
Holrf_01385	Outer membrane protein assembly factor BamB		bamB
Holrf_01386	23S rRNA (uracil1939-C5)-methyltransferase	2.1.1.190	rumA
Holrf_01387	Monoacylglycerol lipase	3.1.1.23
Holrf_01388	Poly(A) polymerase	2.7.7.19	pcnB
Holrf_01389	Hypothetical protein
Holrf_01390	Hypothetical protein
Holrf_01391	Hypothetical protein
Holrf_01392	Queuine tRNA-ribosyltransferase	2.4.2.29	tgt
Holrf_01393	Glycoside hydrolase family 2 protein
Holrf_01394	Micrococcal nuclease	3.1.31.1	nuc
Holrf_01395	Hypothetical protein
Holrf_01396	Hypothetical protein
Holrf_01397	Hypothetical protein
Holrf_01398	Hypothetical protein
Holrf_01399	Penicillin-binding protein 1C	2.4.99.28	pbpC
Holrf_01400	CsgG/HfaB family protein, putative pseudogene
Holrf_01401	CsgG/HfaB family protein, putative pseudogene
Holrf_01402	Hypothetical protein
Holrf_01403	Hypothetical protein
Holrf_01404	Seryl-tRNA synthetase	6.1.1.11	serS
Holrf_01405	Tellurite resistance protein TerA		terA
Holrf_01406	Stress response protein SCP2		yceC
Holrf_01407	Tellurium resistance protein TerD		terD
Holrf_01408	L-rhamnose mutarotase	5.1.3.32	rhaM
Holrf_01409	Type II pantothenate kinase	2.7.1.33	coaW
Holrf_01410	Methenyltetrahydrofolate cyclohydrolase	3.5.4.9	fchA
Holrf_01411	Hypothetical protein
Holrf_01412	1-deoxy-D-xylulose-5-phosphate reductoisomerase	1.1.1.267	dxr
Holrf_01413	Hypothetical protein
Holrf_01414	Phosphatidate cytidylyltransferase	2.7.7.41	cdsA
Holrf_01415	Undecaprenyl diphosphate synthase	2.5.1.31	uppS
Holrf_01416	Ribosome recycling factor		RRF
Holrf_01417	Elongation factor Ts		TSFM
Holrf_01418	Small subunit ribosomal protein S2		rpsB
Holrf_01419	Maf; septum formation protein Maf		maf
Holrf_01420	Hypothetical protein
Holrf_01421	Hypothetical protein
Holrf_01422	Hypothetical protein
Holrf_01423	Basic membrane protein A		bmpA
Holrf_01424	General nucleoside transport system ATP-binding protein		nupA
Holrf_01425	General nucleoside transport system permease protein		nupB
Holrf_01426	General nucleoside transport system permease protein		nupC
Holrf_01427	Putative protein.1
Holrf_01428	Hypothetical protein
Holrf_01429	Peptidoglycan-associated lipoprotein		pal
Holrf_01430	4-phospho-D-threonate 3-dehydrogenase / 4-phospho-D-erythronate 3-dehydrogenase	1.1.1.408;1.1.1.409	pdxA2
Holrf_01431	Hypothetical protein
Holrf_01432	Hypothetical protein
Holrf_01433	LacI family transcriptional regulator, galactose operon repressor		galR
Holrf_01434	Glycerol dehydrogenase	1.1.1.6	gldA
Holrf_01435	Hypothetical protein
Holrf_01436	RNA polymerase sigma-54 factor		rpoN
Holrf_01437	Hypothetical protein
Holrf_01438	Hypothetical protein
Holrf_01439	Cell division coordinator CpoB		cpoB
Holrf_01440	Hypothetical protein
Holrf_01441	Hypothetical protein
Holrf_01442	Hypothetical protein
Holrf_01443	Hypothetical protein
Holrf_01444	Hypothetical protein
Holrf_01445	Hypothetical protein
Holrf_01446	Hypothetical protein
Holrf_01448	Hypothetical protein
Holrf_01454	Glucosamine-6-phosphate deaminase	3.5.99.6	nagB
Holrf_01455	N-acetylglucosamine-6-phosphate deacetylase	3.5.1.25	nagA
Holrf_01456	Hypothetical protein
Holrf_01457	Maltose O-acetyltransferase	2.3.1.79	maa
Holrf_01458	Hypothetical protein
Holrf_01459	Hypothetical protein
Holrf_01461	Threonylcarbamoyladenosine tRNA methylthiotransferase	2.8.4.5	mtaB
Holrf_01462	Hypothetical protein
Holrf_01463	Hypothetical protein
Holrf_01464	DNA gyrase subunit A	5.6.2.2	gyrA
Holrf_01465	4'-phosphopantetheinyl transferase	2.7.8.-
Holrf_01466	Hypothetical protein
Holrf_01467	Ferredoxin--NADP reductase	1.18.1.2
Holrf_01468	Glycerol-3-phosphate dehydrogenase	1.1.5.3	glpD
Holrf_01469	Glycerol kinase	2.7.1.30
Holrf_01470	TRNA uridine 5-carboxymethylaminomethyl modification enzyme		MTO1
Holrf_01471	Rubredoxin	1.-.-.-	rd
Holrf_01472	Hypothetical protein
Holrf_01473	Hypothetical protein
Holrf_01474	ABC transporter ATP-binding protein
Holrf_01475	L-ribulose-5-phosphate 3-epimerase	5.1.3.22	ulaE
Holrf_01476	L-xylulokinase	2.7.1.53	lyxK
Holrf_01477	Erythritol/L-threitol dehydrogenase	1.1.1.-	eltD
Holrf_01478	Multiple sugar transport system ATP-binding protein	7.5.2.-
Holrf_01479	Multiple sugar transport system ATP-binding protein	7.5.2.-
Holrf_01480	Multiple sugar transport system permease protein
Holrf_01481	Multiple sugar transport system permease protein
Holrf_01482	Multiple sugar transport system substrate-binding protein
Holrf_01483	Two-component system, sensor histidine kinase YesM	2.7.13.3	yesM
Holrf_01484	Two-component system, NarL family, response regulator YdfI		ydfI
Holrf_01485	Hypothetical protein
Holrf_01486	Pantothenate precursors transporter PanS		panS
Holrf_01487	Hypothetical protein
Holrf_01488	Hypothetical protein
Holrf_01489	Hypothetical protein
Holrf_01490	Hypothetical protein
Holrf_01491	Hypothetical protein
Holrf_01492	Putative transporter
Holrf_01493	PTS sugar transporter subunit IIA
Holrf_01494	Hypothetical protein
Holrf_01495	Hypothetical protein
Holrf_01496	Phosphoglycerate mutase family protein
Holrf_01497	F-type H+-transporting ATPase subunit gamma
Holrf_01498	F-type H+/Na+-transporting ATPase subunit alpha	7.1.2.2;7.2.2.1
Holrf_01499	F-type H+/Na+-transporting ATPase subunit delta
Holrf_01500	F-type H+-transporting ATPase subunit b
Holrf_01501	F-type H+-transporting ATPase subunit c
Holrf_01502	23S rRNA pseudouridine1911/1915/1917 synthase	5.4.99.23	rluD
Holrf_01503	4-hydroxy-tetrahydrodipicolinate reductase	1.17.1.8	dapB
Holrf_01504	Aspartate kinase	2.7.2.4	lysC
Holrf_01505	Hypothetical protein
Holrf_01506	Hypothetical protein
Holrf_01507	Sulfate permease
Holrf_01508	Hypothetical protein
Holrf_01509	Dynein assembly factor with WDR repeat domains 1		DAW1
Holrf_01510	ACT domain-containing protein
Holrf_01511	ABC transport system ATP-binding protein
Holrf_01512	ABC transport system permease protein
Holrf_01513	Hypothetical protein
Holrf_01514	Hemolysin III		hlyIII
Holrf_01515	Nucleoside triphosphate pyrophosphohydrolase	3.6.1.8	mazG
Holrf_01516	Hypothetical protein
Holrf_01517	Hypothetical protein
Holrf_01518	Hypothetical protein
Holrf_01519	Hypothetical protein
Holrf_01520	Acyl carrier protein		acpP
Holrf_01521	Modulator of FtsH protease HflK		hflK
Holrf_01522	Modulator of FtsH protease HflC		hflC
Holrf_01523	Hypothetical protein
Holrf_01524	Hypothetical protein
Holrf_01525	Hypothetical protein
Holrf_01526	Hemolysin family protein
Holrf_01527	Hypothetical protein
Holrf_01528	Hypothetical protein
Holrf_01529	Large subunit ribosomal protein L21		rplU
Holrf_01530	Hypothetical protein
Holrf_01531	Large subunit ribosomal protein L27		rpmA
Holrf_01532	GTPase	3.6.5.-	MTG2
Holrf_01533	Nicotinate-nucleotide adenylyltransferase	2.7.7.18	nadD
Holrf_01534	Hypothetical protein
Holrf_01535	Ribosome-associated protein		ybeB
Holrf_01536	Hypothetical protein
Holrf_01537	4-diphosphocytidyl-2-C-methyl-D-erythritol kinase	2.7.1.148	ispE
Holrf_01538	Stage V sporulation protein G		spoVG
Holrf_01540	Large subunit ribosomal protein L25		rplY
Holrf_01541	TRNA(Ile)-lysidine synthase	6.3.4.19	mesJ
Holrf_01542	Cell division protease FtsH	3.4.24.-	hflB
Holrf_01543	Hypothetical protein
Holrf_01544	Hypothetical protein
Holrf_01545	Hypothetical protein
Holrf_01546	Hypothetical protein
Holrf_01547	Hypothetical protein
Holrf_01548	Hypothetical protein
Holrf_01549	Ribulose-phosphate 3-epimerase	5.1.3.1	rpe
Holrf_01550	Hypothetical protein
Holrf_01551	D-aminoacyl-tRNA deacylase	3.1.1.96	DTD
Holrf_01552	Ribose-phosphate pyrophosphokinase	2.7.6.1	prsA
Holrf_01553	Hypothetical protein
Holrf_01554	Signal peptidase II	3.4.23.36	lspA
Holrf_01555	GTP cyclohydrolase 1 type 2		ybgI
Holrf_01556	Hypothetical protein
Holrf_01557	Bifunctional precorrin-2 dehydrogenase/sirohydrochlorin ferrochelatase	1.3.1.76	sirC
Holrf_01558	Hypothetical protein
Holrf_01559	Hypothetical protein
Holrf_01560	Hypothetical protein
Holrf_01561	Hypothetical protein
Holrf_01562	Hypothetical protein
Holrf_01563	Hypothetical protein
Holrf_01564	Hypothetical protein
Holrf_01565	Hypothetical protein
Holrf_01566	Hypothetical protein
Holrf_01567	3-oxoacyl-[acyl-carrier-protein] synthase III	2.3.1.180	fabH
Holrf_01568	Membrane protein involved in D-alanine export		dltB
Holrf_01569	Hypothetical protein
Holrf_01570	Hypothetical protein
Holrf_01571	Hypothetical protein
Holrf_01572	Methyl-accepting chemotaxis protein		mcp
Holrf_01573	Methyl-accepting chemotaxis protein		mcp
Holrf_01574	Methyl-accepting chemotaxis protein		mcp
Holrf_01575	Hypothetical protein
Holrf_01576	Hypothetical protein
Holrf_01577	Hypothetical protein
Holrf_01578	Hypothetical protein
Holrf_01579	Hypothetical protein
Holrf_01580	Hypothetical protein
Holrf_01581	Methyl-accepting chemotaxis protein		mcp
Holrf_01582	Hypothetical protein
Holrf_01583	Hypothetical protein
Holrf_01584	Ribonuclease J	3.1.-.-	rnj
Holrf_01585	Hypothetical protein
Holrf_01586	Chaperone protein HscA		hscA
Holrf_01587	Hypothetical protein
Holrf_01588	Hypothetical protein
Holrf_01589	Hypothetical protein
Holrf_01590	Hypothetical protein
Holrf_01591	Hypothetical protein
Holrf_01592	Hypothetical protein
Holrf_01593	Exodeoxyribonuclease III	3.1.11.2	xth
Holrf_01595	Hypothetical protein
Holrf_01596	Hypothetical protein
Holrf_01597	Hypothetical protein
Holrf_01598	Hypothetical protein
Holrf_01599	Hypothetical protein
Holrf_01600	IS4 family transposase ISCku3
Holrf_01601	Hypothetical protein
Holrf_01602	L-fucose/D-arabinose isomerase	5.3.1.25;5.3.1.3	fucI
Holrf_01604	Hypothetical protein
Holrf_01605	Hypothetical protein
Holrf_01606	Sorbitol-6-phosphate 2-dehydrogenase	1.1.1.140	srlD
Holrf_01607	Hypothetical protein
Holrf_01608	Sodium/solute symporter
Holrf_01609	Hypothetical protein
Holrf_01610	Hypothetical protein
Holrf_01611	Hypothetical protein
Holrf_01612	Hercynine oxygenase	1.14.99.50	egtB
Holrf_01613	DNA mismatch repair protein MutS		mutS
Holrf_01614	OmpH family outer membrane protein
Holrf_01615	Outer membrane protein assembly factor BamA
Holrf_01616	Translocation and assembly module TamB		tamB
Holrf_01617	Hypothetical protein
Holrf_01618	Hypothetical protein
Holrf_01619	Hypothetical protein
Holrf_01620	Hypothetical protein
Holrf_01621	Hypothetical protein
Holrf_01622	Hypothetical protein
Holrf_01623	Translation initiation factor IF-3		MTIF3
Holrf_01624	Large subunit ribosomal protein L35		rpmI
Holrf_01625	Large subunit ribosomal protein L20		rplT
Holrf_01626	Hypothetical protein
Holrf_01627	Hypothetical protein
Holrf_01628	Mannose-6-phosphate isomerase	5.3.1.8	manA
Holrf_01629	Hypothetical protein
Holrf_01630	Hypothetical protein
Holrf_01631	Tetratricopeptide repeat protein 6		TTC6
Holrf_01632	Hypothetical protein
Holrf_01633	23S rRNA (adenine2503-C2)-methyltransferase	2.1.1.192	rlmN
Holrf_01634	Lipopolysaccharide assembly protein B		lapB
Holrf_01635	Hypothetical protein
Holrf_01636	16S rRNA (guanine966-N2)-methyltransferase	2.1.1.171	rsmD
Holrf_01637	Hypothetical protein
Holrf_01638	Hypothetical protein
Holrf_01639	Hypothetical protein
Holrf_01640	Hypothetical protein
Holrf_01641	Hypothetical protein
Holrf_01642	Hypothetical protein
Holrf_01643	Hypothetical protein
Holrf_01644	H+/Na+-translocating ferredoxin:NAD+ oxidoreductase subunit B	7.1.1.11;7.2.1.2	rnfB
Holrf_01645	H+/Na+-translocating ferredoxin:NAD+ oxidoreductase subunit A		rnfA
Holrf_01646	H+/Na+-translocating ferredoxin:NAD+ oxidoreductase subunit E		rnfE
Holrf_01647	H+/Na+-translocating ferredoxin:NAD+ oxidoreductase subunit G		rnfG
Holrf_01648	H+/Na+-translocating ferredoxin:NAD+ oxidoreductase subunit D	7.1.1.11;7.2.1.2	rnfD
Holrf_01649	H+/Na+-translocating ferredoxin:NAD+ oxidoreductase subunit C	7.1.1.11;7.2.1.2	rnfC
Holrf_01650	Hypothetical protein
Holrf_01651	ABC transporter ATP-binding protein
Holrf_01653	Misacylated tRNA(Ala) deacylase	3.1.1.-	ALAX
Holrf_01654	Hypothetical protein
Holrf_01655	2',3'-cyclic-nucleotide 2'-phosphodiesterase	3.1.4.16	ymdB
Holrf_01656	Ribonucrease Y	3.1.-.-	rny
Holrf_01657	Hypothetical protein
Holrf_01658	Hypothetical protein
Holrf_01659	Hypothetical protein
Holrf_01660	1-deoxy-D-xylulose-5-phosphate synthase	2.2.1.7	dxs
Holrf_01661	HTH-type transcriptional repressor YtrA		ytrA
Holrf_01662	Hypothetical protein
Holrf_01663	ABC transport system ATP-binding protein
Holrf_01664	ABC transport system permease protein
Holrf_01665	ABC transport system permease protein
Holrf_01666	Outer membrane lipoprotein-sorting protein
Holrf_01667	Hypothetical protein
Holrf_01668	Carbohydrate ABC transporter permease
Holrf_01669	ABC transporter permease subunit
Holrf_01670	Extracellular solute-binding protein
Holrf_01671	Hypothetical protein
Holrf_01672	4-hydroxy-3-methylbut-2-en-1-yl diphosphate reductase	1.17.7.4	lytB
Holrf_01673	Preprotein translocase subunit SecF		secF
Holrf_01674	Preprotein translocase subunit SecD		secD
Holrf_01675	Preprotein translocase subunit YajC		yajC
Holrf_01676	Leucyl-tRNA synthetase	6.1.1.4	leuS
Holrf_01677	Lipid kinase YegS	2.7.1.-	yegS
Holrf_01678	Nicotinate phosphoribosyltransferase	6.3.4.21	pncB
Holrf_01679	Nicotinamidase/pyrazinamidase	3.5.1.-;3.5.1.19	pncA
Holrf_01680	Hypothetical protein
Holrf_01681	Hypothetical protein
Holrf_01682	Methyl-accepting chemotaxis protein		mcp
Holrf_01683	Aspartate carbamoyltransferase catalytic subunit	2.1.3.2	pyrB
Holrf_01684	Aspartate carbamoyltransferase regulatory subunit		pyrI
Holrf_01685	Dihydroorotase	3.5.2.3	pyrC
Holrf_01686	Manganese-dependent inorganic pyrophosphatase	3.6.1.1	ppaC
Holrf_01687	Glutamine synthetase	6.3.1.2	glnA
Holrf_01688	Zinc transport system ATP-binding protein	7.2.2.20	znuC
Holrf_01690	Sugar phosphate isomerase/epimerase
Holrf_01691	Sugar phosphate isomerase/epimerase
Holrf_01692	23S rRNA pseudouridine1911/1915/1917 synthase	5.4.99.23	rluD
Holrf_01693	Fructose-bisphosphate aldolase, class II	4.1.2.13	fbaA
Holrf_01694	Hypothetical protein
Holrf_01695	23S rRNA pseudouridine955/2504/2580 synthase	5.4.99.24	rluC
Holrf_01696	Hypothetical protein
Holrf_01697	Methyl-accepting chemotaxis protein		mcp
Holrf_01698	Hypothetical protein
Holrf_01699	Hypothetical protein
Holrf_01700	Hypothetical protein
Holrf_01701	PQQ-binding-like beta-propeller repeat protein
Holrf_01702	Iron-containing alcohol dehydrogenase
Holrf_01703	Glyoxylate carboligase	4.1.1.47	gcl
Holrf_01704	Hypothetical protein
Holrf_01705	Type IIS restriction enzyme Eco57I	3.1.21.4
Holrf_01706	Hypothetical protein
Holrf_01707	23S rRNA (guanosine-2'-O-)-methyltransferase RlmB	2.1.1.185	rlmB
Holrf_01708	Hypothetical protein
Holrf_01709	Acetolactate synthase small subunit	2.2.1.6	ilvH
Holrf_01710	Ketol-acid reductoisomerase (NAD(+))	1.1.1.382	ilvC
Holrf_01711	2-isopropylmalate synthase	2.3.3.13	leuA
Holrf_01712	Hypothetical protein
Holrf_01713	Cell filamentation protein, protein adenylyltransferase	2.7.7.108	HYPE
Holrf_01714	Hypothetical protein
Holrf_01715	Hypothetical protein
Holrf_01716	Type I restriction enzyme, S subunit	3.1.21.3	hsdS
Holrf_01717	Hypothetical protein
Holrf_01718	Hypothetical protein
Holrf_01719	Hypothetical protein
Holrf_01720	Type I restriction enzyme M protein	2.1.1.72	hsdM
Holrf_01721	Type I restriction enzyme, R subunit	3.1.21.3	hsdR
Holrf_01722	Hypothetical protein
Holrf_01723	Hypothetical protein
Holrf_01724	Hypothetical protein
Holrf_01725	Putative HTH-type transcriptional regulator
Holrf_01726	Hypothetical protein
Holrf_01727	Topoisomerase IV subunit A	5.6.2.2	parC
Holrf_01728	Chromosome partition protein Smc		smc
Holrf_01729	3',5'-cyclic adenosine monophosphate phosphodiesterase CpdA	3.1.4.53	cpdA
Holrf_01730	Hypothetical protein
Holrf_01731	Hypothetical protein
Holrf_01732	Inositol 2-dehydrogenase/D-chiro-inositol 3-dehydrogenase	1.1.1.369	iolG
Holrf_01733	MATE family efflux transporter
Holrf_01734	LysR family transcriptional regulator, low CO2-responsive transcriptional regulator		ndhR
Holrf_01735	Pectin-derived oligosaccharide transport system permease protein
Holrf_01736	Pectin-derived oligosaccharide transport system permease protein
Holrf_01737	Beta-galactosidase	3.2.1.23	bgaA
Holrf_01738	Pectin-derived oligosaccharide transport system substrate-binding protein
Holrf_01739	Pectin-derived oligosaccharide transport system substrate-binding protein
Holrf_01740	Ribonuclease BN	3.1.26.11	rbn
Holrf_01741	Hypothetical protein
Holrf_01742	Hypothetical protein
Holrf_01743	IS630 family transposase ISSac1
Holrf_01744	Toxin YoeB	3.1.-.-	yoeB
Holrf_01745	Hypothetical protein
Holrf_01746	Hypothetical protein
Holrf_01747	Hypothetical protein
Holrf_01748	Hypothetical protein
Holrf_01749	Hypothetical protein
Holrf_01750	Hypothetical protein
Holrf_01751	GTP 3',8-cyclase		moaA
Holrf_01752	Hypothetical protein
Holrf_01753	Ubiquinone biosynthesis O-methyltransferase, mitochondrial	2.1.1.222	COQ3
Holrf_01754	Spore coat polysaccharide biosynthesis protein SpsF		spsF
Holrf_01755	Hypothetical protein
Holrf_01756	Hypothetical protein
Holrf_01757	Glucose-1-phosphate adenylyltransferase	2.7.7.27	glgC
Holrf_01758	Enolase	4.2.1.11	eno
Holrf_01759	Hypothetical protein
Holrf_01760	23S rRNA pseudouridine955/2504/2580 synthase	5.4.99.24	rluC
Holrf_01761	Hypothetical protein
Holrf_01762	Hypothetical protein
Holrf_01763	Hypothetical protein
Holrf_01764	Hypothetical protein
Holrf_01765	Hypothetical protein
Holrf_01766	Phosphoenolpyruvate-protein phosphotransferase (PTS system enzyme I)	2.7.3.9	ptsI
Holrf_01767	Hypothetical protein
Holrf_01768	Hypothetical protein
Holrf_01769	Photosystem I assembly protein Ycf3		ycf3
Holrf_01770	Phosphatase/phosphodiesterase	3.1.4.16
Holrf_01771	Citrate-Mg2+:H+ or citrate-Ca2+:H+ symporter, CitMHS family		TC.CITMHS
Holrf_01772	Citrate lyase subunit gamma (acyl carrier protein)		citD
Holrf_01773	Citrate lyase subunit beta / citryl-CoA lyase	4.1.3.34	citE
Holrf_01774	Citrate lyase subunit alpha / citrate CoA-transferase	2.8.3.10	citF
Holrf_01775	Hypothetical protein
Holrf_01776	Hypothetical protein
Holrf_01777	Hypothetical protein
Holrf_01778	Hypothetical protein
Holrf_01779	Peptide/nickel transport system ATP-binding protein
Holrf_01780	Oligopeptide transport ATP-binding protein OppD
Holrf_01781	Peptide/nickel transport system permease protein
Holrf_01782	Peptide/nickel transport system permease protein
Holrf_01783	Peptide/nickel transport system substrate-binding protein
Holrf_01784	Peptide/nickel transport system substrate-binding protein
Holrf_01786	NADP-reducing hydrogenase subunit HndA
Holrf_01787	NADP-reducing hydrogenase subunit HndC
Holrf_01788	NADP-reducing hydrogenase subunit HndD
Holrf_01789	GTP 3',8-cyclase	4.1.99.22	moaA
Holrf_01790	Hypothetical protein
Holrf_01791	Cyclic pyranopterin monophosphate synthase	4.6.1.17	moaC
Holrf_01792	NAD+ synthase (glutamine-hydrolysing)	6.3.5.1	nadE
Holrf_01793	Hypothetical protein
Holrf_01794	Hypothetical protein
Holrf_01795	Methionyl-tRNA formyltransferase	2.1.2.9	fmt
Holrf_01796	Hypothetical protein
Holrf_01797	UDP-N-acetyl-L-fucosamine synthase	5.1.3.28	wbjD
Holrf_01798	UDP-2-acetamido-2,6-beta-L-arabino-hexul-4-ose reductase	1.1.1.367	wbjC
Holrf_01799	UDP-N-acetylglucosamine 4,6-dehydratase	4.2.1.115	wbjB
Holrf_01800	Hypothetical protein
Holrf_01801	Hypothetical protein
Holrf_01802	Hypothetical protein
Holrf_01803	UDP-N-acetyl-alpha-D-glucosaminouronate 4-epimerase	5.1.3.45	vipB
Holrf_01804	Hypothetical protein
Holrf_01805	Hypothetical protein
Holrf_01806	Hypothetical protein
Holrf_01807	Alginate O-acetyltransferase complex protein AlgI		algI
Holrf_01808	Hypothetical protein
Holrf_01809	ABC transporter ATP-binding protein
Holrf_01810	ABC transporter permease
Holrf_01811	Hypothetical protein
Holrf_01812	Hypothetical protein
Holrf_01813	Hypothetical protein
Holrf_01814	Adenylate cyclase, class 2	4.6.1.1	cyaB
Holrf_01815	Hypothetical protein
Holrf_01816	Glycoside hydrolase family 88 protein
Holrf_01817	N-acetyl-gamma-glutamyl-phosphate reductase	1.2.1.38	argC
Holrf_01818	Hypothetical protein
Holrf_01819	Hypothetical protein
Holrf_01820	Alkaline phosphatase	3.1.3.1
Holrf_01821	Hypothetical protein
Holrf_01822	DNA double-strand break repair helicase HerA and related ATPase		herA
Holrf_01823	Toxin YqcG	3.1.-.-	yqcG
Holrf_01824	Ankyrin repeat domain-containing protein 11/12		ANKRD11_12
Holrf_01825	Hypothetical protein
Holrf_01826	Hypothetical protein
Holrf_01827	Pectin-derived oligosaccharide transport system substrate-binding protein
Holrf_01828	Pectin-derived oligosaccharide transport system permease protein
Holrf_01829	Pectin-derived oligosaccharide transport system permease protein
Holrf_01830	Hypothetical protein
Holrf_01831	Hypothetical protein
Holrf_01832	Hypothetical protein
Holrf_01833	Hypothetical protein
Holrf_01834	Indolepyruvate ferredoxin oxidoreductase, beta subunit	1.2.7.8	iorB
Holrf_01835	Mannonate dehydratase	4.2.1.8	uxuA
Holrf_01836	Fructuronate reductase	1.1.1.57	uxuB
Holrf_01837	Hypothetical protein
Holrf_01838	Putative molybdopterin biosynthesis protein
Holrf_01839	Tryptophanyl-tRNA synthetase	6.1.1.2	trpS
Holrf_01840	Extracellular solute-binding protein
Holrf_01841	Sugar ABC transporter permease
Holrf_01842	Carbohydrate ABC transporter permease
Holrf_01843	Hypothetical protein
Holrf_01844	2-C-methyl-D-erythritol 4-phosphate cytidylyltransferase	2.7.7.60	ispD
Holrf_01845	Putative epimerase/dehydratase
Holrf_01846	CDP-glycerol glycerophosphotransferase	2.7.8.12	tagF
Holrf_01847	Hypothetical protein
Holrf_01848	Hypothetical protein
Holrf_01849	UDP-N-acetyl-D-glucosamine dehydrogenase	1.1.1.136	wbpA
Holrf_01850	NAD-dependent epimerase/dehydratase family protein
Holrf_01851	AATGal transferase	2.7.8.-
Holrf_01852	Hypothetical protein
Holrf_01853	Hypothetical protein
Holrf_01854	Hypothetical protein
Holrf_01855	Hypothetical protein
Holrf_01856	Hypothetical protein
Holrf_01857	Hypothetical protein
Holrf_01858	Hypothetical protein
Holrf_01859	Glycoside hydrolase family 18
Holrf_01860	Hypothetical protein
Holrf_01861	Glucokinase	2.7.1.2	glk
Holrf_01862	Pyruvate formate lyase activating enzyme	1.97.1.4	pflE
Holrf_01863	Choline trimethylamine-lyase	4.3.99.4	cutC
Holrf_01864	Ribose transport system ATP-binding protein	7.5.2.7	rbsA
Holrf_01865	Ribose transport system permease protein		rbsC
Holrf_01866	Ribose transport system substrate-binding protein		rbsB
Holrf_01867	Glucitol operon repressor		srlR
Holrf_01868	Threonine synthase	4.2.3.1	thrC
Holrf_01869	Outer membrane protein assembly factor BamD		bamD
Holrf_01870	Hypothetical protein
Holrf_01871	Glycoside hydrolase family 106
Holrf_01872	ABC transporter substrate-binding protein
Holrf_01873	Carbohydrate ABC transporter permease
Holrf_01874	Sugar ABC transporter permease
Holrf_01875	Hypothetical protein
Holrf_01876	Basic membrane protein A		bmpA
Holrf_01877	General nucleoside transport system ATP-binding protein		nupA
Holrf_01878	General nucleoside transport system permease protein		nupB
Holrf_01879	General nucleoside transport system permease protein		nupC
Holrf_01880	Ion-translocating oxidoreductase complex subunit B	7.-.-.-	rsxB
Holrf_01881	Hypothetical protein
Holrf_01882	Hypothetical protein
Holrf_01883	Hypothetical protein
Holrf_01884	ABC transporter permease subunit
Holrf_01885	Carbohydrate ABC transporter permease
Holrf_01886	Alpha-mannosidase	3.2.1.24
Holrf_01887	Hypothetical protein
Holrf_01888	Pyridinium-3,5-biscarboxylic acid mononucleotide synthase	2.5.1.143	larB
Holrf_01889	Adenine phosphoribosyltransferase	2.4.2.7	apt
Holrf_01890	Hypothetical protein
Holrf_01891	Hypothetical protein
Holrf_01892	Regulator of sigma E protease	3.4.24.-	rseP
Holrf_01893	Hypothetical protein
Holrf_01894	FecCD family ABC transporter permease
Holrf_01895	Iron complex transport system ATP-binding protein	7.2.2.-
Holrf_01896	Anaerobilin synthase	2.1.1.342	chuW
Holrf_01897	Iron ABC transporter
Holrf_01898	Hypothetical protein
Holrf_01899	Hypothetical protein
Holrf_01900	TonB-dependent receptor
Holrf_01901	Hypothetical protein
Holrf_01902	Biopolymer transport protein ExbB		exbB
Holrf_01903	Biopolymer transport protein ExbD		exbD
Holrf_01904	Hypothetical protein
Holrf_01905	Hypothetical protein
Holrf_01906	TRNA-2-methylthio-N6-dimethylallyladenosine synthase	2.8.4.3	miaB
Holrf_01907	Hypothetical protein
Holrf_01908	Hypothetical protein
Holrf_01909	Hypothetical protein
Holrf_01910	Hypothetical protein
Holrf_01911	5-methylthioadenosine/S-adenosylhomocysteine deaminase	3.5.4.28;3.5.4.31	mtaD
Holrf_01912	ABC transporter substrate-binding protein
Holrf_01913	ABC transporter ATP binding protein
Holrf_01914	ABC transporter permease
Holrf_01915	ABC transporter permease
Holrf_01916	Hypothetical protein
Holrf_01917	Hypothetical protein
Holrf_01918	Hypothetical protein
Holrf_01919	Hypothetical protein
Holrf_01920	Ubiquinone biosynthesis O-methyltransferase, mitochondrial	2.1.1.222	COQ3
Holrf_01921	Hypothetical protein
Holrf_01922	Hypothetical protein
Holrf_01923	Ldh family oxidoreductase
Holrf_01924	Flagellin		hag
Holrf_01925	Glycoside hydrolase family 73
Holrf_01926	Hypothetical protein
Holrf_01927	Hypothetical protein
Holrf_01928	Flagellum-specific ATP synthase	7.4.2.8	fliI
Holrf_01929	Flagellar assembly protein FliH		fliH
Holrf_01930	Flagellar motor switch protein FliG		fliG
Holrf_01931	Flagellar M-ring protein FliF		fliF
Holrf_01932	Flagellar hook-basal body complex protein FliE		fliE
Holrf_01933	Flagellar basal-body rod protein FlgC		flgC
Holrf_01934	Flagellar basal-body rod protein FlgB		flgB
Holrf_01935	ATP-dependent HslUV protease ATP-binding subunit HslU		hslU
Holrf_01936	ATP-dependent HslUV protease, peptidase subunit HslV	3.4.25.2	clpQ
Holrf_01937	Integrase/recombinase XerC		xerC
Holrf_01938	DNA topoisomerase I	5.6.2.1	topA
Holrf_01939	DNA processing protein		smf
Holrf_01940	Hypothetical protein
Holrf_01941	Integrase/recombinase XerD		xerD
Holrf_01942	Cell division protein FtsZ		ftsZ
Holrf_01943	Cell division protein FtsA		ftsA
Holrf_01944	Cell division protein FtsQ		ftsQ
Holrf_01945	Peptidoglycan glycosyltransferase	2.4.99.28	ftsW
Holrf_01946	Phospho-N-acetylmuramoyl-pentapeptide-transferase	2.7.8.13	mraY
Holrf_01947	UDP-N-acetylmuramoyl-tripeptide--D-alanyl-D-alanine ligase	6.3.2.10	murF
Holrf_01948	Cell division protein FtsL		ftsL
Holrf_01949	16S rRNA (cytosine1402-N4)-methyltransferase	2.1.1.199	rsmH
Holrf_01950	Putative flagellar filament outer layer-like protein		flaAL
Holrf_01951	Hypothetical protein
Holrf_01952	Hypothetical protein
Holrf_01953	Hypothetical protein
Holrf_01954	P-type Mg2+ transporter	7.2.2.14	mgtB
Holrf_01955	Hypothetical protein
Holrf_01956	Hypothetical protein
Holrf_01957	Hypothetical protein
Holrf_01958	Arsenite transporter		arsB
Holrf_01959	Glucose-6-phosphate isomerase	5.3.1.9	gpi
Holrf_01960	Hypothetical protein
Holrf_01961	Anthranilate synthase component I	4.1.3.27	trpE
Holrf_01962	Anthranilate synthase component II	4.1.3.27	trpG
Holrf_01963	UDP-N-acetylmuramoylalanine--D-glutamate ligase	6.3.2.9	murD
Holrf_01964	Phosphate transport system protein		phoU
Holrf_01965	Two-component system, OmpR family, phosphate regulon response regulator PhoB		phoB
Holrf_01966	TRNA (guanine6-N2)-methyltransferase	2.1.1.256	trm14
Holrf_01967	Two-component system, OmpR family, phosphate regulon sensor histidine kinase PhoR	2.7.13.3	phoR
Holrf_01968	Trigger factor		tig
Holrf_01969	ATP-dependent Clp protease, protease subunit	3.4.21.92	CLPP
Holrf_01970	ATP-dependent Clp protease ATP-binding subunit ClpX		CLPX
Holrf_01971	ATP-dependent Lon protease	3.4.21.53	lon
Holrf_01973	Hypothetical protein
Holrf_01974	Transcriptional regulatory protein LnrK		lnrK
Holrf_01975	Hypothetical protein
Holrf_01976	Hexokinase	2.7.1.1	HK
Holrf_01977	Hypothetical protein
Holrf_01978	Peptidyl-tRNA hydrolase, PTH1 family	3.1.1.29	spoVC
Holrf_01979	Hypothetical protein
Holrf_01980	LacI family transcriptional regulator, galactose operon repressor		galR
Holrf_01981	ABC transporter substrate-binding protein
Holrf_01982	Sugar ABC transporter permease
Holrf_01983	Carbohydrate ABC transporter permease
Holrf_01984	Hypothetical protein
Holrf_01985	Hypothetical protein
Holrf_01986	Hypothetical protein
Holrf_01987	Hypothetical protein
Holrf_01988	Hypothetical protein
Holrf_01989	Hypothetical protein
Holrf_01990	Hypothetical protein
Holrf_01991	Hypothetical protein
Holrf_01992	Hypothetical protein
Holrf_01993	Hypothetical protein
Holrf_01994	Phosphoenolpyruvate-protein phosphotransferase (PTS system enzyme I)	2.7.3.9	ptsI
Holrf_01995	GTPase		der
Holrf_01996	Hypothetical protein
Holrf_01997	Hypothetical protein
Holrf_01998	Acetolactate synthase I/II/III large subunit	2.2.1.6	ilvB
Holrf_01999	Multiple sugar transport system substrate-binding protein
Holrf_02000	Multiple sugar transport system permease protein
Holrf_02001	Multiple sugar transport system permease protein
Holrf_02002	Hypothetical protein
Holrf_02003	Hypothetical protein
Holrf_02004	Modification methylase PvuII	2.1.1.113	pvuIIM
Holrf_02005	Hypothetical protein
Holrf_02006	Carbamoyl-phosphate synthase large chain	6.3.5.5	carB
Holrf_02007	Carbamoyl-phosphate synthase small chain	6.3.5.5	carA
Holrf_02008	Hypothetical protein
Holrf_02009	Hypothetical protein
Holrf_02010	Methyl-accepting chemotaxis protein McpH		mcpH
Holrf_02011	Hypothetical protein
Holrf_02012	Hypothetical protein
Holrf_02013	Hypothetical protein
Holrf_02014	Formate transporter		fdhC
Holrf_02015	Methyl-accepting chemotaxis protein		mcp
Holrf_02016	BMP family ABC transporter substrate-binding protein
Holrf_02017	Methyl-accepting chemotaxis protein		mcp
Holrf_02018	Hypothetical protein
Holrf_02019	Hypothetical protein
Holrf_02020	Hypothetical protein
Holrf_02021	Hypothetical protein
Holrf_02022	Putative protein
Holrf_02023	Hypothetical protein
Holrf_02024	VWA domain-containing protein
Holrf_02025	Chaperonin GroEL	5.6.1.7	CPN60
Holrf_02026	Beta-glucosidase
Holrf_02027	Uridine kinase	2.7.1.48	udk
Holrf_02028	Hypothetical protein
Holrf_02029	Pseudouridylate synthase	4.2.1.70	psuG
Holrf_02030	Hypothetical protein
Holrf_02031	Hypothetical protein
[truncated: 1,413 more rows]

## Sheet: Table S8
Table S8. 16S rRNA gene libraries inspected for the presence of Breznakiellaceae. The accession numbers of the phylotypes recovered from the samples are indicated.
Sample_ID	Specimen_voucher	Host group	Host	16S rRNA gene
Ec553_WG	Ec553	Cockroach	Elliptorhina chopardi	PX091451
Pm569_WG	Pm569	Cockroach	Pseudoglomeris magnifica	PX091456
Cp638_WG	Cp638	Cockroach	Cryptocercus punctulatus	PX856234,PX856235,PX856236,PX856237,PX856238,PX856239,PX856240
Cp641_WG	Cp641	Cockroach	Cryptocercus punctulatus	PX856248
Cky637_WG	Cky637	Cockroach	Cryptocercus kyebangensis	PX856264,PX856265,PX856266,PX856267,PX856268,PX856269
Hm464_WG	Hm464	Hodotermitidae	Hodotermes mossambicus	PX091452
Gsp477_WG	Gsp477	Kalotermitidae	Glyptotermes species 6	PX856231,PX856232,PX856233
Gx481_WG	Gx481	Kalotermitidae	Glyptotermes species 5	PX091419,PX856209,PX856210
Gx485_WG	Gx485	Kalotermitidae	Glyptotermes species 20	PX091421,PX856211,PX856212
Gx548_FS	Gx548	Kalotermitidae	Glyptotermes sp.	PX091423,PX091443
Gx549_FS	Gx549	Kalotermitidae	Glyptotermes sp.	PX091424
Gx593_FS	Gx593	Kalotermitidae	Glyptotermes sp.	PX091436
Gx596_FS	Gx593	Kalotermitidae	Glyptotermes sp.	PX856214
Nc571_FS	Nc571	Kalotermitidae	Neotermes castaneus	PX091430
Ncb351_WG	Ncb351	Kalotermitidae	Neotermes cubanus	PX856251
Nm470_WG	Nm470	Kalotermitidae	Neotermes meruensis	PX856249,PX856250
Nm526_FS	Nm526	Kalotermitidae	Neotermes meruensis	PX091439,PX856222
Kf598_FS	Kf598	Kalotermitidae	Kalotermes flavicollis	PX091433,PX091434,PX091435,PX856219
Kf626_FS	Kf626	Kalotermitidae	Kalotermes flavicollis	PX856229
Kf650_WG	Kf650	Kalotermitidae	Kalotermes flavicollis	PX091453,PX856241
Ki627_WG	Ki627	Kalotermitidae	Kalotermes italicus	PX856225,PX856226
Ki628_WG	Ki628	Kalotermitidae	Kalotermes italicus	PX856228
Ki629_WG	Ki629	Kalotermitidae	Kalotermes italicus	PX091445,PX111095,PX111097,PX856227
Pl607_WG	Pl607	Kalotermitidae	Procryptotermes leewardensis	PX856223
Pl608_WG	Pl608	Kalotermitidae	Procryptotermes leewardensis	PX091455,PX856247
Ch595_WG	Ch595	Kalotermitidae	Cryptotermes havilandi	PX856258
Ce462_WG	Ce462	Kalotermitidae	Calcaritermes emarginicollis	PX091457,PX856252,PX856253,PX856254,PX856255
Ct408_WG	Ct408	Kalotermitidae	Calcaritermes temnocephalus	PX856242,PX856243
Ita546_WG	Ita546	Kalotermitidae	Incisitermes tabogae	PX091422,PX856213
Ita606_WG	Ip574	Kalotermitidae	Incisitermes tabogae	PX856220,PX856221
Ii539_WG	Ii539	Kalotermitidae	Incisitermes incisus	PX091458,PX856256,PX856257
Ip574_WG	Ip574	Kalotermitidae	Incisitermes platycephalus	PX091459,PX856259,PX856260,PX856261
Im510_WG	Im510	Kalotermitidae	Incisitermes marginipennis	PX856270,PX856271
Iy174_WG	Iy174	Kalotermitidae	Incisitermes snyderi	PX091454,PX856244,PX856245,PX856246
Roe453_WG	Roe453	Kalotermitidae	Roisinitermes ebogoensis	PX091460,PX856262,PX856263
Md560_FS	Md560	Mastotermitidae	Mastotermes darwinensis	PX091425,PX091432,PX091441,PX091442,PX091444,PX091461,PX091461,PX856224
Md560_WG	Md560	Mastotermitidae	Mastotermes darwinensis	PX091426,PX091427,PX091428,PX091429,PX091446,PX091447,PX091448,PX091449,PX856215,PX856216,PX856217,PX856230
Rm538_WG	Rm538	Rhinotermitidae	Rhinotermes marginalis	PX091420
Pc599_WG	Pc599	Rhinotermitidae	Prorhinotermes canalifrons	PX091440
Ps600_WG	Ps600	Rhinotermitidae	Prorhinotermes simplex	PX091431
Cf602_WG	Cf602	Rhinotermitidae	Coptotermes formosanus	PX091437,PX091438
Hc611_WG	Hc611	Rhinotermitidae	Heterotermes cardini	PX091450
Rs511_WG	Rs511	Rhinotermitidae	Reticulitermes flavipes	PX091462,PX111096
Rf674_WG	Rf674	Rhinotermitidae	Reticulitermes flavipes	PX922242,PX922262,PX922236,PX922255
